# Supplementary material for: Adding mechanical vibration to a half squat with different ballasts and rhythms increases movement variability
Source: PLoS One. 2023 Jul 27;18(7):e0284863. doi: 10.1371/journal.pone.0284863 (PMC10374075; doi:10.1371/journal.pone.0284863)
Supplement: S1 Data — P: participant, ACLT: total acceleration, SampEn: sample entropy, NoVib: without vibration, Vib: with vibration, WV: weighted vest, D: dumbbells, B: bar with weights suspended by elastic bands. (XLSX) [file pone.0284863.s001.xlsx]

## Sheet: P1
	NoVib-WV-40bpm	NoVib-WV-60bpm	NoVib-D-40bpm	NoVib-D-60bpm	NoVib-B-40bpm	NoVib-B-60bpm	Vib-WV-40bpm	Vib-WV-60bpm	Vib-D-40bpm	Vib-D-60bpm	Vib-B-40bpm	Vib-B-60bpm
SampEn	0.063418	0.0559664	0.0687845	0.0587769	0.0593589	0.0443049	0.133478	0.100329	0.488409	0.19514	0.493094	0.296291
ACLT	0.520533	0.338338	0.371109	0.280978	0.42571	0.368514	0.509313	0.142281	0.354386	0.220873	0.151628	0.0503539
	0.521837	0.34287	0.365525	0.277951	0.428821	0.372187	0.509523	0.155836	0.357439	0.227269	0.154989	0.0493288
	0.520194	0.356279	0.365295	0.274463	0.431821	0.37247	0.510275	0.193796	0.367942	0.238222	0.170968	0.0678116
	0.519872	0.365805	0.369945	0.277876	0.430645	0.371857	0.513683	0.206881	0.388228	0.239814	0.200752	0.105603
	0.524415	0.366038	0.374557	0.281208	0.435229	0.375631	0.52052	0.209409	0.427426	0.2352	0.226526	0.152108
	0.525626	0.352268	0.376384	0.278032	0.443887	0.379773	0.529161	0.208728	0.465597	0.240822	0.298998	0.200955
	0.524582	0.343193	0.374374	0.279223	0.451621	0.385738	0.535946	0.190416	0.554649	0.26063	0.36707	0.253166
	0.527758	0.350031	0.378702	0.281318	0.459847	0.392845	0.544066	0.184217	0.623751	0.282817	0.445686	0.303273
	0.529849	0.362575	0.387811	0.281002	0.470062	0.396517	0.555414	0.204525	0.69601	0.304272	0.528611	0.349691
	0.527697	0.356652	0.394067	0.283431	0.479732	0.400942	0.564218	0.20868	0.760385	0.324528	0.603839	0.388079
	0.527593	0.359517	0.399055	0.28773	0.489132	0.406993	0.574279	0.189339	0.818591	0.343136	0.670956	0.416853
	0.530306	0.376413	0.403476	0.287781	0.499499	0.411881	0.582261	0.18902	0.868147	0.356024	0.731981	0.434308
	0.532184	0.371299	0.405732	0.287383	0.507802	0.410007	0.585606	0.203802	0.898459	0.358515	0.78011	0.438276
	0.530546	0.359632	0.408081	0.291263	0.514127	0.404789	0.59207	0.229113	0.908528	0.358057	0.806708	0.433998
	0.527663	0.368779	0.410431	0.29828	0.520451	0.408203	0.598923	0.227625	0.899942	0.354884	0.808902	0.409254
	0.52559	0.385726	0.41514	0.301903	0.527677	0.413979	0.601941	0.231916	0.868983	0.343679	0.792146	0.374781
	0.526295	0.391305	0.422535	0.303402	0.532351	0.414393	0.599044	0.232117	0.822044	0.331139	0.758871	0.326515
	0.528657	0.395602	0.426295	0.308914	0.535309	0.414676	0.59493	0.21887	0.762819	0.314837	0.70769	0.268097
	0.532314	0.401499	0.429194	0.309405	0.535309	0.414143	0.59417	0.189656	0.693264	0.297751	0.643773	0.21368
	0.536699	0.401029	0.437041	0.309796	0.53191	0.415769	0.592071	0.168314	0.621723	0.294055	0.57179	0.156875
	0.539935	0.390004	0.445831	0.312396	0.532316	0.416719	0.589978	0.172249	0.5553	0.295251	0.500872	0.108508
	0.544555	0.385037	0.4518	0.316534	0.533609	0.418431	0.591313	0.190545	0.503182	0.291163	0.434727	0.0735423
	0.548182	0.390928	0.454993	0.318196	0.534817	0.421937	0.594145	0.193973	0.46542	0.287362	0.379813	0.0543744
	0.547247	0.392255	0.458266	0.319243	0.536305	0.4241	0.596383	0.194632	0.441261	0.278282	0.342864	0.0506715
	0.552669	0.400545	0.464497	0.319842	0.538	0.428392	0.601836	0.19426	0.426502	0.270302	0.322201	0.053393
	0.556498	0.408622	0.470448	0.318274	0.537814	0.430796	0.607555	0.186662	0.417963	0.269328	0.312337	0.0534855
	0.560103	0.410156	0.47416	0.314833	0.535092	0.430723	0.612881	0.172762	0.412618	0.271711	0.309801	0.0548743
	0.564334	0.418148	0.48677	0.314343	0.534609	0.427941	0.6219	0.186057	0.414033	0.272273	0.317109	0.0688022
	0.568316	0.427482	0.492162	0.317478	0.534197	0.427146	0.62943	0.18484	0.43229	0.275137	0.334954	0.0947198
	0.572757	0.430655	0.499606	0.317058	0.531017	0.428059	0.638632	0.175681	0.466393	0.281691	0.371072	0.133251
	0.573702	0.436058	0.510425	0.316786	0.531268	0.427341	0.651756	0.203697	0.51916	0.291126	0.427439	0.18341
	0.575932	0.444339	0.517634	0.319965	0.534126	0.427401	0.665409	0.216978	0.586795	0.300252	0.499797	0.23746
	0.582232	0.456446	0.527585	0.32204	0.537126	0.429105	0.678696	0.211307	0.666449	0.315185	0.58392	0.291422
	0.588686	0.45931	0.541291	0.32031	0.540222	0.432183	0.691015	0.222463	0.751694	0.336013	0.675795	0.34497
	0.591997	0.450235	0.550121	0.321788	0.544304	0.431995	0.702273	0.229033	0.832652	0.359172	0.769488	0.393211
	0.595939	0.44774	0.558154	0.321518	0.545677	0.430829	0.717613	0.231985	0.90957	0.378745	0.855022	0.433174
	0.600842	0.461015	0.570122	0.323236	0.546976	0.43052	0.735134	0.249788	0.975455	0.39424	0.928712	0.461549
	0.608703	0.480114	0.582034	0.329513	0.549225	0.427405	0.749766	0.267708	1.02178	0.404685	0.988015	0.476849
	0.612653	0.485673	0.594097	0.333269	0.547663	0.426398	0.758734	0.270369	1.05047	0.411463	1.02503	0.482201
	0.618267	0.493771	0.604149	0.336606	0.546895	0.42897	0.765181	0.265532	1.05817	0.419309	1.03935	0.471722
	0.628022	0.507502	0.612339	0.340768	0.547326	0.431495	0.768782	0.290982	1.04301	0.428661	1.03211	0.449339
	0.634185	0.511794	0.619259	0.345499	0.550185	0.432958	0.767296	0.298402	1.01286	0.437447	1.00648	0.430226
	0.638889	0.5204	0.627087	0.352019	0.55095	0.432971	0.765117	0.269185	0.966242	0.439383	0.958311	0.38434
	0.646071	0.531429	0.635329	0.359088	0.552604	0.432841	0.761217	0.265661	0.905633	0.438067	0.89041	0.347004
	0.6518	0.538788	0.640673	0.361767	0.551006	0.432433	0.756343	0.274745	0.834812	0.434273	0.805679	0.308778
	0.657673	0.545399	0.645827	0.364909	0.54963	0.432763	0.753623	0.281924	0.754861	0.429301	0.712777	0.274241
	0.659663	0.550219	0.647722	0.369916	0.549005	0.440099	0.754257	0.26522	0.679481	0.425877	0.625962	0.236429
	0.664681	0.564871	0.647992	0.368972	0.546147	0.443064	0.757404	0.252288	0.637334	0.423026	0.551622	0.218546
	0.673787	0.579419	0.650696	0.369055	0.548526	0.440978	0.760703	0.260986	0.56751	0.427419	0.496604	0.208877
	0.68168	0.596491	0.64999	0.373173	0.550993	0.446705	0.765569	0.262665	0.531417	0.426479	0.459691	0.197823
	0.688568	0.622465	0.647564	0.374143	0.54941	0.454083	0.774064	0.248666	0.50668	0.426255	0.439973	0.197555
	0.693988	0.6316	0.646716	0.369737	0.54838	0.457637	0.778636	0.255277	0.48726	0.430123	0.428209	0.209455
	0.698149	0.6333	0.648465	0.371077	0.55044	0.463791	0.782727	0.263171	0.47713	0.433031	0.42374	0.224205
	0.706385	0.639373	0.650069	0.374305	0.553265	0.470576	0.790921	0.256663	0.48053	0.439301	0.430481	0.246524
	0.714502	0.639407	0.648096	0.372591	0.552901	0.473285	0.798392	0.258772	0.4943	0.451924	0.452448	0.280034
	0.716222	0.642875	0.642967	0.374632	0.55061	0.472648	0.806428	0.265199	0.525206	0.473331	0.492926	0.317573
	0.722442	0.664875	0.635179	0.373665	0.553724	0.471238	0.816987	0.272413	0.576439	0.49654	0.555136	0.34973
	0.73479	0.69637	0.631108	0.36738	0.554601	0.469468	0.825894	0.285492	0.639846	0.516549	0.637901	0.384848
	0.738426	0.725669	0.630302	0.369304	0.553191	0.464666	0.835147	0.298941	0.714611	0.53596	0.73093	0.425061
	0.74283	0.749756	0.624876	0.372961	0.554883	0.457646	0.844936	0.309396	0.80111	0.557356	0.824593	0.460676
	0.748715	0.759512	0.618708	0.374032	0.557099	0.458036	0.853487	0.311725	0.887242	0.583098	0.910193	0.48917
	0.755846	0.756573	0.61759	0.376756	0.558336	0.459868	0.863214	0.309535	0.961602	0.605258	0.981563	0.513508
	0.761753	0.75854	0.614278	0.379556	0.554933	0.460655	0.872027	0.312359	1.01999	0.616101	1.0378	0.530069
	0.768293	0.766222	0.608044	0.382892	0.555356	0.461533	0.878502	0.318668	1.06357	0.621485	1.07234	0.539994
	0.781956	0.760063	0.6051	0.388564	0.558507	0.458236	0.882945	0.323233	1.09088	0.627837	1.07914	0.541903
	0.792358	0.817655	0.604192	0.398342	0.562958	0.457852	0.883846	0.331884	1.09163	0.634614	1.0458	0.533132
	0.789915	0.871271	0.595999	0.401118	0.568012	0.456631	0.883951	0.341378	1.06912	0.637891	0.987017	0.517219
	0.792749	0.844451	0.588717	0.406097	0.572103	0.452376	0.88982	0.346721	1.03265	0.637142	0.905965	0.496245
	0.80657	0.840247	0.587685	0.411996	0.580239	0.45255	0.891861	0.349345	0.984198	0.63332	0.80449	0.472744
	0.81474	0.866646	0.582826	0.419866	0.58421	0.452372	0.886004	0.351809	0.922214	0.622626	0.692174	0.445318
	0.816065	0.872501	0.575949	0.426463	0.582807	0.451385	0.880864	0.360218	0.853402	0.611641	0.58042	0.417164
	0.823705	0.87272	0.570133	0.432332	0.586881	0.452208	0.879487	0.364021	0.785089	0.60599	0.482784	0.38893
	0.835426	0.858756	0.56702	0.437125	0.593156	0.447609	0.877336	0.372704	0.719927	0.598235	0.410961	0.361508
	0.84372	0.850582	0.563879	0.442946	0.594601	0.446557	0.876154	0.379088	0.662713	0.588705	0.37867	0.342616
	0.849281	0.866395	0.561031	0.448098	0.600782	0.445941	0.880755	0.390645	0.614157	0.580539	0.339619	0.327093
	0.857174	0.888791	0.560043	0.449351	0.605948	0.44724	0.886349	0.392193	0.574401	0.579874	0.326564	0.316592
	0.86775	0.907579	0.556658	0.451502	0.605517	0.452287	0.887918	0.395904	0.55378	0.580717	0.317881	0.315672
	0.876573	0.894448	0.554651	0.45087	0.606221	0.450797	0.889566	0.40711	0.528105	0.580517	0.313794	0.3209
	0.882924	0.862908	0.555356	0.452031	0.605654	0.44566	0.890676	0.420265	0.519748	0.587313	0.321585	0.327599
	0.889673	0.870799	0.552587	0.456082	0.606895	0.442566	0.8911	0.429372	0.519471	0.595691	0.350669	0.346987
	0.895703	0.893011	0.552929	0.457609	0.610922	0.442159	0.892372	0.439158	0.534582	0.603558	0.410783	0.370759
	0.900909	0.877126	0.557225	0.456121	0.614267	0.439054	0.891599	0.448008	0.561893	0.616933	0.499342	0.400514
	0.906686	0.855133	0.557335	0.453227	0.616052	0.436947	0.890711	0.464448	0.604952	0.631611	0.610177	0.432158
	0.916054	0.860782	0.557376	0.451038	0.61998	0.439205	0.892246	0.489655	0.662623	0.643845	0.694357	0.4678
	0.922181	0.857225	0.562402	0.450526	0.624561	0.438033	0.895982	0.499246	0.731665	0.654626	0.860168	0.502604
	0.927452	0.846065	0.56721	0.449537	0.625043	0.43492	0.900325	0.498942	0.808313	0.672991	0.972434	0.533741
	0.934107	0.843491	0.577556	0.448269	0.628627	0.435901	0.90475	0.500287	0.884219	0.687742	1.06296	0.560836
	0.941579	0.844361	0.586417	0.448923	0.637423	0.43531	0.906389	0.521071	0.95419	0.692025	1.12931	0.584516
	0.950114	0.841325	0.598674	0.449723	0.646007	0.43307	0.90942	0.576754	0.99341	0.696408	1.16599	0.598294
	0.958856	0.818029	0.610395	0.449826	0.654633	0.431562	0.911723	0.609842	1.04466	0.695922	1.16576	0.603047
	0.964198	0.806683	0.618855	0.450076	0.662027	0.429893	0.907459	0.594831	1.05864	0.695617	1.1437	0.605338
	0.968931	0.815348	0.629078	0.452767	0.668958	0.435026	0.905618	0.536413	1.04966	0.691926	1.07031	0.595436
	0.974588	0.812768	0.64179	0.456344	0.678715	0.438983	0.908803	0.520272	1.0239	0.681418	0.984273	0.577685
	0.980932	0.799278	0.652768	0.45993	0.683052	0.439046	0.906366	0.551256	0.983375	0.67314	0.882894	0.556088
	0.987887	0.781196	0.667364	0.46401	0.692125	0.440659	0.901601	0.588906	0.935679	0.666526	0.775649	0.523099
	0.995482	0.768808	0.681339	0.47356	0.701206	0.443974	0.898492	0.613801	0.884802	0.65537	0.669216	0.489049
	1.00327	0.752131	0.691827	0.483677	0.709274	0.445565	0.898215	0.616235	0.827496	0.642541	0.580421	0.457606
	1.00617	0.733342	0.707977	0.491837	0.719813	0.446648	0.901209	0.618707	0.771698	0.634681	0.53786	0.426146
	1.01085	0.739138	0.721596	0.50266	0.732022	0.449458	0.900113	0.635864	0.718105	0.626071	0.485227	0.399432
	1.0199	0.749542	0.730341	0.512661	0.741312	0.453519	0.901855	0.64473	0.66704	0.61805	0.467469	0.387709
	1.02582	0.731759	0.746266	0.525972	0.752236	0.461064	0.898923	0.651398	0.637467	0.612784	0.459011	0.364219
	1.03179	0.722874	0.75579	0.54192	0.762626	0.464941	0.893021	0.678369	0.589514	0.61087	0.452931	0.353551
	1.03664	0.71343	0.765494	0.557938	0.770832	0.467898	0.889036	0.703892	0.563427	0.61464	0.449311	0.352648
	1.04229	0.709417	0.774774	0.569044	0.775617	0.473375	0.880733	0.713981	0.544332	0.619205	0.457683	0.357164
	1.05227	0.706926	0.78219	0.572873	0.783023	0.480396	0.876162	0.718629	0.534851	0.626853	0.488365	0.369907
	1.05829	0.704719	0.794012	0.584428	0.794532	0.488639	0.873422	0.725161	0.541687	0.634585	0.551704	0.382789
	1.06331	0.708645	0.799591	0.603814	0.801941	0.495407	0.867169	0.737243	0.555235	0.641808	0.645722	0.413772
	1.06835	0.699223	0.806011	0.615124	0.807311	0.498415	0.859923	0.756656	0.60481	0.651977	0.764311	0.440891
	1.06978	0.682581	0.811866	0.624339	0.812331	0.500497	0.857032	0.798312	0.662573	0.661843	0.897559	0.473368
	1.07401	0.673531	0.816029	0.634735	0.819616	0.508147	0.858164	0.82662	0.732607	0.667093	1.03269	0.503821
	1.08368	0.676421	0.818502	0.640746	0.825696	0.515491	0.86085	0.824837	0.812728	0.665275	1.15843	0.532978
	1.08683	0.691817	0.820046	0.647152	0.834334	0.530862	0.868491	0.821365	0.892966	0.663717	1.26248	0.563971
	1.08853	0.690781	0.825341	0.654365	0.839323	0.539059	0.876474	0.824469	0.967869	0.659637	1.34245	0.582433
	1.09057	0.681332	0.826945	0.662757	0.846886	0.545533	0.881479	0.831155	1.03219	0.653472	1.3932	0.608767
	1.09362	0.670267	0.825703	0.669848	0.855913	0.550825	0.885274	0.835925	1.08043	0.644081	1.40615	0.616412
	1.09718	0.653143	0.826849	0.674437	0.864172	0.557241	0.889588	0.852281	1.11184	0.630012	1.38549	0.619823
	1.10228	0.664894	0.828825	0.67657	0.871768	0.567946	0.895051	0.861754	1.11723	0.614811	1.3358	0.62074
	1.10534	0.674922	0.830976	0.680796	0.877996	0.581334	0.900369	0.866384	1.113	0.594955	1.2651	0.61337
	1.10526	0.660244	0.83283	0.686785	0.887483	0.597722	0.90466	0.84645	1.0985	0.580401	1.18095	0.5974
	1.10881	0.654108	0.836846	0.694015	0.901255	0.610019	0.903845	0.829242	1.04572	0.544691	1.09282	0.57663
	1.1098	0.658465	0.840087	0.702447	0.913971	0.613687	0.90117	0.837895	0.989807	0.526024	1.00729	0.552589
	1.11048	0.652299	0.842302	0.711541	0.923676	0.615209	0.902898	0.843817	0.950346	0.506651	0.928389	0.536149
	1.11585	0.658813	0.848451	0.724793	0.931327	0.618379	0.908657	0.820679	0.869402	0.48652	0.860521	0.501874
	1.11863	0.663293	0.8504	0.737185	0.94002	0.620943	0.915425	0.801319	0.809173	0.472077	0.807901	0.481608
	1.11796	0.656627	0.854381	0.747901	0.947654	0.624439	0.925001	0.827694	0.758113	0.465917	0.773458	0.463901
	1.1185	0.658046	0.859366	0.761185	0.953104	0.631873	0.9327	0.853964	0.713467	0.46418	0.756171	0.451846
	1.1194	0.659294	0.863874	0.774129	0.959722	0.639932	0.937036	0.853882	0.675607	0.466596	0.751878	0.44982
	1.11999	0.658085	0.869166	0.784	0.967214	0.647225	0.944522	0.849764	0.648802	0.468885	0.757393	0.450127
	1.12117	0.654744	0.872341	0.792517	0.971261	0.656752	0.94961	0.863791	0.637089	0.472778	0.779462	0.459239
	1.12284	0.643838	0.878311	0.802965	0.974294	0.662657	0.951376	0.890011	0.638213	0.481313	0.821992	0.477048
	1.12423	0.64323	0.887396	0.814039	0.9782	0.670292	0.950935	0.905632	0.650138	0.492725	0.890179	0.501306
	1.12459	0.645953	0.892471	0.822497	0.980677	0.677572	0.949716	0.897263	0.680792	0.508141	0.990913	0.531882
	1.12463	0.639479	0.895581	0.832193	0.980853	0.681634	0.952164	0.89403	0.729548	0.528575	1.11707	0.568782
	1.12523	0.639705	0.899056	0.842035	0.980841	0.683363	0.954907	0.905577	0.79765	0.549011	1.26001	0.607917
	1.12406	0.640134	0.90487	0.851235	0.980898	0.685518	0.958192	0.917478	0.880695	0.561759	1.41099	0.651411
	1.12478	0.632312	0.907172	0.860532	0.97876	0.688109	0.968285	0.938164	0.969654	0.573116	1.55218	0.692909
	1.12628	0.628587	0.909859	0.867121	0.978239	0.683472	0.98605	0.943777	1.05933	0.582329	1.67199	0.713629
	1.12599	0.62799	0.917765	0.875603	0.97739	0.677846	1.00988	0.947355	1.1399	0.585326	1.76161	0.750712
	1.12649	0.626133	0.924277	0.889407	0.974339	0.672551	1.04142	0.953891	1.20764	0.586329	1.80713	0.774394
	1.12554	0.620965	0.928739	0.898716	0.972103	0.66477	1.06817	0.944168	1.26644	0.580272	1.80746	0.786646
	1.1261	0.611105	0.931084	0.905344	0.972233	0.656278	1.05851	0.932468	1.30447	0.560201	1.76917	0.791548
	1.12638	0.597084	0.935792	0.912626	0.969921	0.646151	1.04016	0.943248	1.31345	0.535238	1.70023	0.785914
	1.13031	0.595564	0.938034	0.919707	0.966857	0.635656	1.04231	0.932633	1.30713	0.511553	1.61803	0.768349
	1.13303	0.602325	0.940017	0.924471	0.965156	0.626318	1.03339	0.903022	1.27643	0.48824	1.5288	0.748018
	1.13299	0.593153	0.943714	0.927373	0.962023	0.617824	1.02009	0.904617	1.23375	0.467136	1.43447	0.722556
	1.13317	0.582385	0.947037	0.932827	0.956623	0.608483	1.01281	0.892808	1.17452	0.456083	1.33635	0.701467
	1.12851	0.575402	0.950007	0.935527	0.952849	0.596492	1.00911	0.855802	1.10339	0.440203	1.23232	0.65618
	1.12647	0.556639	0.952348	0.935314	0.953092	0.584247	1.00501	0.840418	1.03157	0.438743	1.12957	0.619125
	1.12695	0.539625	0.954976	0.93417	0.95535	0.570917	1.00325	0.832216	0.981521	0.4464	1.04152	0.582575
	1.12633	0.543722	0.958614	0.93613	0.952247	0.555456	1.01287	0.812453	0.890005	0.452639	0.980306	0.549733
	1.12436	0.54785	0.965202	0.938676	0.94885	0.541509	1.02731	0.806127	0.828254	0.460284	0.938141	0.524222
	1.12326	0.54531	0.972709	0.93798	0.95206	0.529925	1.04209	0.811846	0.789351	0.477163	0.906246	0.50668
	1.12123	0.528236	0.978094	0.937583	0.956203	0.518882	1.04403	0.822003	0.733604	0.497498	0.883106	0.49714
	1.12056	0.5169	0.982993	0.939656	0.961107	0.508154	1.0384	0.817713	0.706672	0.518718	0.874593	0.499615
	1.12294	0.503605	0.990553	0.945211	0.967527	0.495837	1.02544	0.795027	0.697947	0.542907	0.889638	0.51229
	1.12221	0.482988	0.998917	0.948792	0.970396	0.483769	1.00863	0.791381	0.705126	0.562098	0.932404	0.531491
	1.12032	0.47164	1.00664	0.949597	0.97986	0.473632	1.00097	0.799773	0.735917	0.581823	1.00571	0.560593
	1.11971	0.4823	1.01535	0.950032	0.986343	0.462905	1.00053	0.801025	0.791672	0.604052	1.10794	0.604486
	1.11958	0.479699	1.02577	0.951906	0.993384	0.450329	1.0019	0.812553	0.842755	0.618216	1.23651	0.655409
	1.11927	0.451638	1.0356	0.953884	0.997892	0.43762	1.00891	0.837802	0.968807	0.639926	1.33721	0.708379
	1.11852	0.441393	1.04108	0.955948	1.00168	0.429082	1.01938	0.847265	1.07877	0.651024	1.55174	0.763989
	1.11739	0.449204	1.05526	0.954944	1.00904	0.42136	1.0266	0.84788	1.1911	0.656026	1.69449	0.819576
	1.11621	0.435548	1.0695	0.959291	1.01521	0.409854	1.03654	0.872085	1.25552	0.653774	1.80466	0.870171
	1.11552	0.412692	1.07753	0.967635	1.02078	0.395633	1.04985	0.872959	1.36832	0.646896	1.86737	0.909321
	1.1174	0.406837	1.08609	0.970006	1.02662	0.384047	1.06834	0.851815	1.42952	0.637768	1.87519	0.940994
	1.11588	0.412403	1.09665	0.972141	1.03255	0.374393	1.08459	0.840749	1.46269	0.624032	1.83323	0.96412
	1.11216	0.412651	1.10121	0.970686	1.03534	0.363631	1.09428	0.827556	1.46103	0.601926	1.74534	0.965687
	1.11165	0.415117	1.10773	0.967684	1.03882	0.353983	1.09309	0.79619	1.43153	0.577605	1.62979	0.949649
	1.11176	0.399182	1.11238	0.967933	1.04725	0.34657	1.0865	0.776641	1.38116	0.552211	1.50799	0.918953
	1.11047	0.370438	1.11732	0.962552	1.05227	0.339848	1.08473	0.750682	1.33547	0.525793	1.38681	0.872154
	1.10888	0.369799	1.11963	0.957324	1.05331	0.331022	1.07876	0.693709	1.2207	0.501976	1.2693	0.807605
	1.10957	0.38283	1.11862	0.958047	1.05222	0.324713	1.06118	0.671611	1.13037	0.488323	1.15839	0.732306
	1.11079	0.383942	1.1203	0.957494	1.0519	0.321514	1.04156	0.640044	1.04344	0.464346	1.05903	0.658307
	1.11023	0.377052	1.1209	0.952737	1.05237	0.318276	1.02936	0.603728	0.959771	0.44854	0.976695	0.582472
	1.10972	0.35453	1.12066	0.948224	1.05299	0.31664	1.02344	0.606432	0.8822	0.439694	0.914092	0.513637
	1.10997	0.341027	1.11822	0.945271	1.05406	0.315902	1.02634	0.598969	0.8104	0.439403	0.863449	0.459402
	1.10895	0.35367	1.11516	0.943847	1.05413	0.317226	1.03233	0.59141	0.748564	0.445159	0.812972	0.415166
	1.10807	0.359121	1.11235	0.938993	1.0539	0.319823	1.03387	0.582437	0.701644	0.456463	0.760703	0.380398
	1.10897	0.352945	1.1116	0.933849	1.05428	0.322665	1.03326	0.580625	0.671178	0.476925	0.7065	0.364712
	1.11113	0.348327	1.10615	0.931945	1.05537	0.324976	1.0297	0.598734	0.656777	0.50533	0.660815	0.348545
	1.11004	0.339219	1.102	0.929854	1.05763	0.326666	1.02613	0.603424	0.662385	0.525268	0.651083	0.351153
	1.1131	0.331361	1.09696	0.928004	1.05882	0.332794	1.02169	0.607031	0.694325	0.561175	0.686076	0.36842
	1.11652	0.328737	1.09276	0.926715	1.06084	0.33696	1.02033	0.59652	0.748842	0.58894	0.761094	0.406452
	1.12048	0.329533	1.08935	0.923693	1.06382	0.344561	1.0235	0.592384	0.829023	0.61588	0.876683	0.463764
	1.123	0.335101	1.07931	0.917632	1.0655	0.354497	1.02428	0.61399	0.934474	0.641153	1.03111	0.529044
	1.12217	0.335474	1.07059	0.913035	1.06687	0.36242	1.02553	0.64759	1.00894	0.659541	1.20994	0.595514
	1.12394	0.326094	1.06922	0.912475	1.06783	0.372413	1.03174	0.676313	1.16599	0.671218	1.39419	0.66038
	1.12629	0.324133	1.0643	0.910983	1.06495	0.38532	1.04037	0.674558	1.24636	0.676026	1.56132	0.713091
	1.12696	0.326041	1.05655	0.906644	1.06073	0.399285	1.04535	0.658518	1.37149	0.671416	1.68739	0.749665
	1.12962	0.328287	1.05202	0.901028	1.05802	0.414246	1.05295	0.653671	1.43206	0.661571	1.76259	0.77008
	1.1334	0.330657	1.04487	0.893512	1.05376	0.430001	1.06174	0.657472	1.46107	0.64738	1.78551	0.768897
	1.13714	0.324518	1.03942	0.888416	1.05134	0.445502	1.06842	0.648133	1.45999	0.626132	1.75944	0.742612
	1.13961	0.316391	1.03844	0.882456	1.0516	0.460725	1.07494	0.612551	1.42716	0.595735	1.69911	0.691757
	1.14798	0.315333	1.03562	0.871489	1.05125	0.477671	1.07976	0.57589	1.35763	0.561146	1.61719	0.616884
	1.1536	0.317582	1.03043	0.865703	1.04994	0.492594	1.09055	0.561046	1.26192	0.528121	1.52536	0.554062
	1.163	0.318961	1.02838	0.84907	1.04463	0.507729	1.11386	0.527224	1.15139	0.494442	1.4262	0.425029
	1.16691	0.316675	1.02835	0.839334	1.03819	0.521172	1.12098	0.498414	1.03755	0.460689	1.31645	0.322869
	1.17073	0.315653	1.02947	0.835322	1.03465	0.529051	1.09758	0.476851	0.965096	0.440556	1.20967	0.232402
	1.17724	0.314026	1.03197	0.826178	1.03313	0.537606	1.06074	0.465471	0.830977	0.406446	1.11643	0.175763
	1.18284	0.309206	1.03515	0.816993	1.03113	0.542197	1.04626	0.473733	0.748804	0.388501	1.04617	0.167437
	1.18588	0.311193	1.03887	0.812775	1.02596	0.545207	1.03784	0.490657	0.683439	0.377457	1.00929	0.188083
	1.19197	0.31594	1.04392	0.809158	1.01593	0.548071	1.03183	0.483066	0.632552	0.371306	0.943239	0.200642
	1.19684	0.315677	1.05131	0.804826	1.01257	0.54626	1.0356	0.488289	0.592069	0.373906	0.893302	0.213724
	1.20113	0.316102	1.05852	0.801294	1.01383	0.543848	1.03719	0.512893	0.561781	0.37998	0.838478	0.208882
	1.20182	0.320053	1.06612	0.800654	1.01185	0.541125	1.03739	0.509117	0.544704	0.386467	0.783923	0.181283
	1.20935	0.320334	1.06967	0.803295	1.00235	0.539332	1.0348	0.494929	0.547372	0.405286	0.744158	0.138172
	1.21753	0.317865	1.0747	0.802532	0.993751	0.539869	1.02739	0.518139	0.571252	0.425295	0.744227	0.0907052
	1.21902	0.317843	1.08202	0.799346	0.990508	0.541406	1.01722	0.561783	0.618858	0.442169	0.795485	0.0784576
	1.22096	0.321271	1.08953	0.802217	0.987485	0.541544	1.00918	0.590544	0.69436	0.465161	0.895295	0.129762
	1.2232	0.326979	1.09514	0.808237	0.982015	0.540516	1.00208	0.59904	0.795085	0.485657	1.03827	0.213491
	1.22466	0.329589	1.09862	0.815411	0.973562	0.54015	0.996331	0.607261	0.912626	0.497484	1.21528	0.306092
	1.22749	0.328803	1.10496	0.818677	0.965428	0.539542	0.99582	0.613968	1.03196	0.5058	1.41648	0.392329
	1.23017	0.330301	1.1113	0.818395	0.957911	0.540476	0.99524	0.628201	1.14125	0.522009	1.61412	0.46481
	1.22932	0.333647	1.11581	0.817114	0.950355	0.541111	0.9921	0.648967	1.22691	0.519364	1.78409	0.518209
	1.22892	0.337897	1.12048	0.8181	0.940161	0.540395	0.986977	0.670131	1.28495	0.512082	1.9121	0.553571
	1.22891	0.342409	1.12618	0.817046	0.932483	0.539561	0.985546	0.689839	1.31314	0.499992	1.98033	0.568132
	1.22885	0.345465	1.13018	0.811717	0.914898	0.534761	0.985139	0.668275	1.30458	0.483119	1.98514	0.555347
	1.22797	0.347176	1.13361	0.810165	0.900031	0.529968	0.981668	0.651165	1.25924	0.46204	1.94269	0.518091
	1.22558	0.352857	1.13489	0.805517	0.887696	0.52643	0.974945	0.607834	1.18339	0.430648	1.85617	0.466742
	1.22215	0.361212	1.1418	0.797553	0.876722	0.522169	0.96909	0.557633	1.08169	0.398145	1.73191	0.406065
	1.21639	0.363334	1.14831	0.791639	0.870533	0.518257	0.965537	0.528534	0.966356	0.366847	1.58993	0.339316
	1.21114	0.368066	1.15126	0.783675	0.861406	0.515516	0.958093	0.512535	0.852109	0.341368	1.43788	0.282839
	1.20752	0.379496	1.16154	0.77374	0.84979	0.512824	0.952953	0.480116	0.745047	0.323917	1.28228	0.251007
	1.20248	0.389316	1.17277	0.76458	0.843573	0.513832	0.94774	0.425253	0.682001	0.311085	1.13843	0.248247
	1.19855	0.387807	1.18413	0.760636	0.838756	0.516957	0.938953	0.419021	0.57707	0.302279	1.05715	0.262471
	1.19321	0.388274	1.19617	0.755055	0.830839	0.520244	0.930681	0.425924	0.521611	0.300784	0.942831	0.284635
	1.18505	0.401708	1.20919	0.748493	0.823994	0.522786	0.921818	0.430146	0.48193	0.311727	0.885832	0.30418
	1.17864	0.419798	1.2203	0.741364	0.82163	0.527754	0.909695	0.430854	0.455256	0.329382	0.837614	0.315647
	1.1736	0.428019	1.23206	0.732861	0.823091	0.534657	0.891869	0.420235	0.434846	0.347454	0.784586	0.319608
	1.16576	0.426069	1.24405	0.730371	0.822219	0.541598	0.874813	0.420534	0.425146	0.370608	0.722419	0.318551
	1.15611	0.430351	1.25693	0.725152	0.821143	0.551084	0.858464	0.425493	0.437515	0.396053	0.668015	0.31276
	1.14795	0.446629	1.27009	0.716747	0.822321	0.558736	0.84564	0.432393	0.470598	0.425839	0.641481	0.308435
	1.13738	0.471754	1.28153	0.711959	0.82128	0.565378	0.836645	0.455416	0.526404	0.461772	0.663268	0.310657
	1.1283	0.489804	1.29556	0.710167	0.822699	0.571589	0.828538	0.472141	0.607666	0.495498	0.740288	0.331991
	1.12064	0.492577	1.30902	0.70224	0.823856	0.57416	0.822619	0.497533	0.704017	0.528648	0.818852	0.373927
	1.10838	0.499672	1.31895	0.690167	0.822588	0.575738	0.820705	0.519675	0.80041	0.555579	1.02136	0.427781
	1.09879	0.514932	1.32856	0.681527	0.821958	0.576903	0.822783	0.524953	0.886776	0.571355	1.2068	0.483432
	1.09298	0.518471	1.33528	0.672833	0.819681	0.578613	0.822475	0.537567	0.95491	0.581582	1.40366	0.53947
	1.08702	0.522733	1.34211	0.66242	0.817557	0.577421	0.818084	0.55628	1.00179	0.584666	1.58858	0.58616
	1.08077	0.537597	1.34907	0.649479	0.814627	0.576049	0.812817	0.559438	1.02665	0.578985	1.73594	0.616286
	1.06929	0.538025	1.35173	0.636018	0.809153	0.573577	0.80518	0.548247	1.02407	0.566818	1.83246	0.631596
	1.05739	0.547116	1.35334	0.623204	0.805927	0.573087	0.798599	0.531862	0.992864	0.549511	1.87249	0.633157
	1.05227	0.569657	1.35098	0.610209	0.803792	0.572702	0.792242	0.513682	0.936583	0.531203	1.86195	0.619709
	1.04668	0.56436	1.34941	0.594213	0.802068	0.573437	0.787496	0.486746	0.853643	0.512072	1.80251	0.594895
	1.03671	0.572201	1.34684	0.577699	0.79995	0.575541	0.782309	0.444745	0.756125	0.49221	1.6938	0.564693
	1.03099	0.584675	1.34045	0.562764	0.799898	0.576111	0.7804	0.394571	0.659524	0.473427	1.5526	0.533939
	1.02739	0.569967	1.33468	0.546601	0.800947	0.577461	0.78093	0.373831	0.601044	0.462972	1.39636	0.506822
	1.02071	0.574825	1.32923	0.52853	0.800148	0.581397	0.78033	0.368961	0.501616	0.459291	1.22782	0.484436
	1.01714	0.586617	1.32145	0.511386	0.800705	0.585715	0.776345	0.360687	0.450807	0.45241	1.05756	0.471339
	1.01362	0.605095	1.31607	0.501093	0.801351	0.588523	0.771138	0.366698	0.417301	0.449824	0.905967	0.467447
	1.00757	0.616069	1.31167	0.481524	0.798238	0.593554	0.769801	0.366477	0.395165	0.451858	0.784842	0.466415
	1.00095	0.599936	1.30734	0.470236	0.795532	0.600388	0.77009	0.372981	0.383823	0.455326	0.699933	0.46387
	0.993617	0.621193	1.30409	0.45862	0.79496	0.607572	0.764403	0.39593	0.383893	0.46471	0.633818	0.464443
	0.987705	0.648274	1.30088	0.447251	0.792554	0.613945	0.759003	0.414722	0.390823	0.477605	0.574927	0.467627
	0.984101	0.666144	1.29944	0.437087	0.784296	0.617721	0.754004	0.427569	0.402657	0.49291	0.518113	0.472559
	0.979506	0.665858	1.29879	0.426328	0.774739	0.621656	0.746294	0.448319	0.42306	0.505696	0.477522	0.482794
	0.972647	0.646971	1.30228	0.419144	0.767248	0.634355	0.737562	0.468199	0.453345	0.528306	0.39794	0.502422
	0.968648	0.636384	1.3053	0.414112	0.759811	0.641599	0.730655	0.510405	0.489696	0.541114	0.366685	0.533059
	0.967202	0.634002	1.30873	0.409965	0.750231	0.647357	0.729471	0.558739	0.533447	0.557317	0.377992	0.57323
	0.963069	0.661028	1.31469	0.406794	0.737794	0.654525	0.732926	0.577338	0.579881	0.569368	0.431408	0.614618
	0.959506	0.663722	1.31989	0.404761	0.725561	0.659928	0.741282	0.594945	0.623464	0.574308	0.513769	0.657492
	0.956494	0.673815	1.32494	0.402114	0.714696	0.662461	0.75005	0.621104	0.662311	0.576542	0.619328	0.697424
	0.948767	0.667816	1.33154	0.401447	0.704138	0.66593	0.758683	0.643266	0.692526	0.573388	0.743451	0.724399
	0.944682	0.643331	1.34356	0.402777	0.690871	0.669834	0.762077	0.653027	0.715116	0.559976	0.876182	0.736367
	0.946443	0.659145	1.35502	0.403216	0.676916	0.67457	0.760926	0.664438	0.723513	0.539573	1.00085	0.731669
	0.944609	0.647598	1.36202	0.404145	0.666411	0.678152	0.760324	0.695537	0.71869	0.517238	1.09645	0.709454
	0.938628	0.650019	1.37122	0.40444	0.65754	0.681825	0.759444	0.726292	0.70996	0.494365	1.15657	0.687926
	0.93727	0.673063	1.38128	0.405698	0.648192	0.685838	0.75617	0.731639	0.694909	0.470563	1.18367	0.637698
	0.93578	0.688811	1.3942	0.405885	0.638445	0.69023	0.749641	0.706161	0.672048	0.44576	1.1787	0.597085
	0.930106	0.697077	1.4072	0.407915	0.629624	0.695977	0.746145	0.687768	0.64691	0.423774	1.15842	0.560769
	0.928597	0.713414	1.41398	0.411768	0.62474	0.699382	0.746705	0.708469	0.625741	0.404397	1.07964	0.532016
	0.92638	0.735427	1.42093	0.411359	0.619981	0.701128	0.745903	0.725384	0.607307	0.387843	0.987181	0.515645
	0.921459	0.731228	1.43448	0.410017	0.615306	0.70513	0.742388	0.705975	0.591583	0.376619	0.872125	0.512278
	0.917251	0.741743	1.44549	0.412551	0.613437	0.709313	0.737942	0.696345	0.577674	0.372479	0.75135	0.515991
	0.913714	0.734926	1.45476	0.415385	0.613978	0.714333	0.734397	0.719757	0.568962	0.370397	0.644561	0.522911
	0.908904	0.714124	1.46532	0.416087	0.614069	0.720661	0.732258	0.751625	0.572231	0.371848	0.558704	0.532143
	0.905096	0.736532	1.47701	0.41592	0.613615	0.727196	0.727992	0.774896	0.580495	0.378011	0.507193	0.5418
	0.902761	0.765619	1.49202	0.412479	0.614724	0.73428	0.721552	0.787252	0.595286	0.384143	0.482356	0.548308
	0.89459	0.779163	1.49825	0.413816	0.620065	0.742648	0.713147	0.819864	0.61145	0.395674	0.469383	0.566397
	0.888295	0.784021	1.50915	0.417803	0.62411	0.753451	0.702414	0.853371	0.627913	0.414159	0.459183	0.587162
	0.885078	0.789935	1.52149	0.411778	0.626533	0.759251	0.692546	0.881309	0.651773	0.43046	0.442455	0.617613
	0.878916	0.783758	1.53245	0.407853	0.632521	0.760637	0.681982	0.915075	0.68238	0.448978	0.424671	0.655038
	0.877742	0.796315	1.53802	0.41121	0.638458	0.76341	0.669758	0.942657	0.718486	0.471508	0.411174	0.697496
	0.870109	0.815139	1.54726	0.414085	0.645367	0.768208	0.657902	0.988747	0.759205	0.491035	0.414691	0.748584
	0.865824	0.820938	1.55513	0.418158	0.654855	0.773041	0.655097	1.03106	0.804224	0.50335	0.44654	0.798774
	0.859391	0.818808	1.56633	0.421424	0.66332	0.778044	0.660951	1.05782	0.850421	0.50841	0.509439	0.848551
	0.851653	0.808233	1.57705	0.42315	0.667853	0.783389	0.669794	1.0898	0.894745	0.511349	0.599308	0.894637
	0.84624	0.818169	1.58385	0.425877	0.671929	0.786297	0.681606	1.13125	0.933497	0.512634	0.708455	0.928471
	0.842261	0.829489	1.58768	0.429798	0.673724	0.786747	0.693231	1.17264	0.964251	0.511518	0.828618	0.952503
	0.837377	0.840761	1.59278	0.433168	0.674071	0.787214	0.701533	1.18668	0.98515	0.501258	0.942704	0.957529
	0.830359	0.863109	1.5948	0.436228	0.676543	0.784378	0.704508	1.19888	0.992385	0.48783	1.04182	0.956491
	0.822795	0.876533	1.59562	0.444431	0.67719	0.783681	0.702155	1.20516	0.985199	0.472992	1.122	0.943246
	0.81351	0.882076	1.59583	0.448134	0.678405	0.786233	0.69764	1.22969	0.966078	0.456038	1.17353	0.921796
	0.806016	0.885564	1.59022	0.453433	0.679762	0.782559	0.688384	1.27337	0.931241	0.441737	1.19482	0.898816
	0.797115	0.880406	1.58277	0.458535	0.678108	0.775921	0.673437	1.23871	0.888169	0.43228	1.18306	0.871861
	0.788648	0.872519	1.57331	0.46653	0.678023	0.768453	0.66553	1.18025	0.844345	0.430186	1.14656	0.842604
	0.77977	0.882833	1.56476	0.481535	0.682267	0.761503	0.663044	1.16901	0.796957	0.430906	1.09155	0.817571
	0.77317	0.904685	1.55483	0.493891	0.683551	0.753363	0.659015	1.16423	0.748352	0.432558	1.01673	0.806078
	0.771019	0.924096	1.53814	0.502605	0.686231	0.740065	0.656492	1.14773	0.707001	0.44478	0.931967	0.784274
	0.75982	0.934251	1.51639	0.512383	0.692182	0.725777	0.652368	1.1375	0.668223	0.456595	0.844295	0.778321
	0.749711	0.928003	1.49006	0.522978	0.695893	0.711158	0.651981	1.13794	0.635351	0.474928	0.768232	0.779255
	0.743974	0.914896	1.45978	0.537053	0.696484	0.693171	0.651193	1.16895	0.614274	0.497601	0.71204	0.78297
	0.734856	0.912407	1.43717	0.552682	0.699682	0.672739	0.644818	1.19941	0.600651	0.522782	0.672951	0.795156
	0.722594	0.934324	1.39004	0.56629	0.705856	0.65327	0.637769	1.19859	0.591054	0.550162	0.64501	0.816171
	0.715738	0.93224	1.35336	0.579666	0.709574	0.635021	0.62805	1.21303	0.586234	0.574246	0.6203	0.841858
	0.711956	0.926196	1.3128	0.594163	0.712973	0.617237	0.618732	1.22916	0.58867	0.595563	0.594717	0.864643
	0.70185	0.959066	1.27172	0.608056	0.71781	0.600676	0.612375	1.24199	0.598666	0.616542	0.564877	0.917706
	0.691808	0.960805	1.22965	0.621784	0.72134	0.581476	0.60029	1.26065	0.61976	0.637722	0.542348	0.964268
	0.685569	0.950301	1.18565	0.635409	0.723336	0.562156	0.602842	1.28025	0.650771	0.657081	0.534601	1.01147
	0.677786	0.982793	1.14028	0.647797	0.729063	0.545764	0.615161	1.29187	0.686547	0.676932	0.548918	1.05046
	0.668133	0.996523	1.09964	0.659988	0.732077	0.531413	0.631823	1.29791	0.72233	0.686667	0.593841	1.07656
	0.660975	0.997005	1.05995	0.668367	0.729193	0.52128	0.647705	1.31583	0.761184	0.689151	0.67046	1.09106
	0.655676	1.01632	1.02199	0.673322	0.731725	0.519529	0.656851	1.32461	0.796927	0.692953	0.77487	1.08804
	0.644277	1.0496	0.991915	0.680076	0.730065	0.523308	0.663173	1.31427	0.822711	0.694164	0.894764	1.07079
	0.631496	1.06124	0.964928	0.685071	0.720479	0.530676	0.672291	1.30157	0.838613	0.691918	1.01659	1.01719
	0.62376	1.06269	0.939236	0.688783	0.713056	0.538141	0.680223	1.29544	0.841005	0.685421	1.09164	0.949324
	0.614953	1.08342	0.911094	0.693247	0.703767	0.568956	0.67885	1.27019	0.831469	0.676896	1.21206	0.863921
	0.608565	1.10652	0.885489	0.696377	0.693431	0.600061	0.671435	1.23603	0.812494	0.670388	1.26512	0.766857
	0.601135	1.1239	0.86728	0.694523	0.681832	0.617017	0.663441	1.20623	0.779555	0.670022	1.28567	0.668067
	0.582588	1.14424	0.846785	0.687089	0.668527	0.656581	0.651953	1.17759	0.736544	0.676914	1.27428	0.575984
	0.57535	1.17465	0.826342	0.680769	0.660015	0.689617	0.645277	1.14407	0.690261	0.686901	1.23054	0.498028
	0.580743	1.20323	0.811012	0.666176	0.644347	0.723228	0.641684	1.11615	0.641126	0.699053	1.15936	0.438861
	0.577581	1.22194	0.792886	0.655996	0.633165	0.753486	0.63977	1.09441	0.598387	0.719733	1.06455	0.413813
	0.561612	1.24033	0.771773	0.643299	0.624735	0.784793	0.636186	1.06999	0.559761	0.749932	0.951624	0.389195
	0.548656	1.2607	0.751711	0.629964	0.615314	0.81634	0.634835	1.04964	0.526898	0.784773	0.836325	0.38249
	0.542363	1.28457	0.731546	0.613998	0.606047	0.844616	0.633194	1.03724	0.505143	0.827009	0.73509	0.379077
	0.533382	1.30978	0.711432	0.595633	0.597781	0.871532	0.627308	1.02557	0.492054	0.873914	0.656267	0.389537
	0.531422	1.32293	0.695028	0.578648	0.590957	0.895475	0.624032	1.01528	0.484819	0.924694	0.600927	0.420005
	0.530082	1.33746	0.679414	0.566926	0.584364	0.918012	0.625943	1.00486	0.48335	0.978506	0.561386	0.476171
	0.531316	1.36128	0.658732	0.551354	0.577382	0.93751	0.625133	0.988629	0.484925	1.03751	0.529067	0.553577
	0.563431	1.37866	0.638798	0.540466	0.57121	0.95644	0.622057	0.978477	0.493455	1.0943	0.494538	0.643089
	0.534297	1.38798	0.623702	0.52553	0.565316	0.976343	0.617857	0.972333	0.514087	1.14569	0.45649	0.736688
	0.502384	1.39596	0.607335	0.510043	0.560121	0.993116	0.614599	0.964936	0.543796	1.19353	0.418309	0.821375
	0.508907	1.40469	0.587463	0.494265	0.551788	1.00439	0.614005	0.957271	0.580839	1.22691	0.3725	0.894657
	0.506474	1.41246	0.568667	0.484329	0.545092	1.01617	0.615538	0.948527	0.625243	1.25099	0.347765	0.955992
	0.514335	1.41586	0.553801	0.477918	0.539665	1.02908	0.619398	0.936099	0.672399	1.26671	0.374732	1.00416
	0.520075	1.41963	0.545908	0.468529	0.532175	1.04068	0.624364	0.932058	0.72044	1.2675	0.446001	1.03744
	0.51596	1.41895	0.53854	0.457825	0.526354	1.04869	0.633435	0.947714	0.763147	1.25824	0.539182	1.05606
	0.511792	1.41771	0.528587	0.450145	0.521031	1.05467	0.644086	0.94955	0.801381	1.23681	0.639756	1.06334
	0.51402	1.41384	0.522174	0.441747	0.518847	1.05648	0.649111	0.933247	0.82926	1.21615	0.752193	1.05644
	0.511664	1.40708	0.514877	0.432513	0.517887	1.05509	0.655047	0.922872	0.839085	1.16726	0.871866	1.03847
	0.503722	1.40346	0.507885	0.423373	0.512636	1.05713	0.65979	0.910255	0.833523	1.12575	0.97987	1.01423
	0.499213	1.40407	0.503523	0.416368	0.510523	1.06065	0.664851	0.894587	0.807012	1.08536	1.06011	0.991332
	0.491166	1.3991	0.502943	0.409475	0.507794	1.06226	0.664557	0.883294	0.763318	1.05219	1.0979	0.968486
	0.490067	1.38338	0.505156	0.397415	0.505032	1.06072	0.660208	0.852381	0.724042	1.02368	1.09269	0.945612
	0.503373	1.3706	0.507006	0.38901	0.50247	1.05928	0.657176	0.826179	0.639195	1.00225	1.04376	0.931109
	0.502399	1.36372	0.511985	0.38165	0.500541	1.06094	0.654919	0.800578	0.569924	0.992423	0.958155	0.920805
	0.488368	1.3597	0.514372	0.375216	0.501404	1.06594	0.652427	0.778214	0.503777	0.996359	0.849786	0.917617
	0.483609	1.35298	0.519663	0.361009	0.504077	1.07143	0.648233	0.762784	0.450314	1.00917	0.721043	0.924273
	0.485907	1.34472	0.527345	0.352927	0.511587	1.07883	0.642881	0.758986	0.411441	1.03383	0.587427	0.936466
	0.482469	1.34312	0.534993	0.342455	0.520656	1.08722	0.64068	0.750637	0.384586	1.07046	0.474543	0.959866
	0.475486	1.33649	0.54438	0.329243	0.525744	1.09421	0.635825	0.734486	0.368059	1.11685	0.400644	1.00024
	0.472861	1.3281	0.552456	0.319053	0.533196	1.10265	0.630253	0.737478	0.35718	1.16818	0.369667	1.05468
	0.474655	1.32345	0.560742	0.307196	0.545166	1.11083	0.627864	0.75974	0.352688	1.21643	0.362721	1.11436
	0.479246	1.32102	0.563016	0.293029	0.551125	1.11724	0.624077	0.755227	0.35148	1.26061	0.359196	1.17858
	0.475263	1.31631	0.567992	0.285015	0.562081	1.11905	0.619996	0.733866	0.361711	1.29695	0.347136	1.24475
	0.465318	1.31491	0.575939	0.279732	0.571255	1.11934	0.616821	0.727062	0.375034	1.32171	0.319144	1.30651
	0.459796	1.31608	0.582565	0.273478	0.57812	1.1201	0.615814	0.739747	0.418488	1.33154	0.272257	1.36242
	0.460301	1.31332	0.586195	0.269289	0.586107	1.11695	0.617068	0.74262	0.467013	1.32768	0.236403	1.40554
	0.467631	1.30932	0.589402	0.268392	0.599104	1.10749	0.620687	0.718575	0.520064	1.30525	0.192503	1.43503
	0.459904	1.30921	0.592213	0.267706	0.609197	1.09773	0.625578	0.706252	0.577229	1.26397	0.22997	1.45371
	0.44716	1.30393	0.593435	0.268731	0.614181	1.08531	0.632887	0.705674	0.632843	1.21136	0.320276	1.45929
	0.441288	1.29595	0.593199	0.271522	0.618401	1.07213	0.638846	0.715817	0.688143	1.14998	0.432974	1.44447
	0.441887	1.29412	0.59301	0.274523	0.626801	1.05643	0.645939	0.714459	0.734406	1.07531	0.555139	1.41101
	0.443956	1.29339	0.591436	0.277513	0.635225	1.04591	0.654537	0.701409	0.760854	0.996685	0.676123	1.36506
	0.44161	1.29125	0.583135	0.28479	0.638325	1.03633	0.658025	0.696835	0.775859	0.926073	0.788019	1.29807
	0.438575	1.28563	0.571957	0.297412	0.63945	1.02302	0.660231	0.697161	0.773379	0.872354	0.874846	1.21422
	0.440433	1.27486	0.554087	0.305785	0.64348	1.01512	0.664082	0.706773	0.750503	0.837558	0.930113	1.1267
	0.444442	1.26787	0.548159	0.316372	0.646272	1.00354	0.670571	0.705926	0.71032	0.815838	0.947817	1.03432
	0.445503	1.26268	0.537926	0.330068	0.65081	0.994782	0.672933	0.679215	0.654881	0.812056	0.92326	0.942773
	0.443612	1.25853	0.522316	0.344658	0.654723	0.986893	0.669958	0.660153	0.593437	0.829161	0.862636	0.859878
	0.439785	1.25369	0.509365	0.361637	0.656119	0.982432	0.672615	0.656225	0.53283	0.873637	0.771951	0.791616
	0.435183	1.24522	0.499613	0.379668	0.660179	0.977686	0.670649	0.657488	0.479654	0.943371	0.661626	0.744776
	0.431203	1.22675	0.486731	0.403347	0.667827	0.974308	0.667207	0.655234	0.445253	1.03069	0.545856	0.716845
	0.431589	1.2128	0.468006	0.427124	0.679108	0.971015	0.666589	0.655247	0.429706	1.13151	0.452534	0.707321
	0.433174	1.20523	0.451842	0.448971	0.687895	0.96638	0.663262	0.656429	0.42547	1.23318	0.406398	0.717777
	0.435448	1.19673	0.441173	0.475837	0.695719	0.963738	0.660322	0.670502	0.430807	1.33277	0.409861	0.751905
	0.44081	1.18388	0.427642	0.505739	0.707867	0.962454	0.660857	0.686484	0.442199	1.42064	0.442389	0.809532
	0.445074	1.17071	0.415015	0.532732	0.720243	0.962833	0.663647	0.704178	0.457661	1.49067	0.477732	0.885231
	0.450921	1.15728	0.404361	0.563869	0.732178	0.967462	0.666103	0.73711	0.476257	1.54027	0.501962	0.960533
	0.454018	1.14968	0.393582	0.598715	0.745369	0.975379	0.667326	0.746295	0.505331	1.55726	0.506595	1.02899
	0.452875	1.14062	0.384346	0.629623	0.759723	0.983581	0.672417	0.738569	0.547705	1.54769	0.488255	1.08982
	0.449993	1.12761	0.375649	0.661289	0.774387	0.991168	0.679144	0.753681	0.599095	1.51871	0.449337	1.1197
	0.443929	1.11815	0.374234	0.697932	0.786279	0.99996	0.683773	0.768189	0.659236	1.47307	0.398229	1.15399
	0.44434	1.11235	0.37472	0.747251	0.800421	1.01162	0.689603	0.773104	0.724433	1.41468	0.354286	1.15303
	0.443832	1.10821	0.376674	0.780813	0.8135	1.02253	0.695478	0.786955	0.787877	1.34488	0.351719	1.12967
	0.439263	1.10231	0.380751	0.816107	0.826235	1.02779	0.709791	0.807414	0.844172	1.27056	0.404814	1.09315
	0.44664	1.09659	0.38462	0.840079	0.839615	1.03036	0.722344	0.814787	0.87653	1.1975	0.498643	1.04176
	0.454354	1.08871	0.388779	0.888054	0.852355	1.03802	0.737783	0.815362	0.933762	1.13327	0.612827	0.979339
	0.453043	1.08692	0.393535	0.910188	0.864728	1.04138	0.756858	0.834039	0.952602	1.08075	0.731116	0.909075
	0.454201	1.08785	0.399654	0.961216	0.875034	1.04494	0.765468	0.850561	0.95604	1.03725	0.838176	0.831147
	0.457309	1.08674	0.405876	0.995883	0.884776	1.04995	0.771348	0.863841	0.947297	1.01047	0.918536	0.756635
	0.453468	1.08242	0.409332	1.03034	0.893521	1.05734	0.784488	0.879475	0.919449	1.00153	0.973932	0.685242
	0.455026	1.07876	0.410363	1.06374	0.904857	1.06457	0.788822	0.887441	0.880939	1.01042	0.999751	0.616623
	0.460161	1.07582	0.411698	1.09667	0.912282	1.06988	0.789887	0.886877	0.835141	1.04565	0.992536	0.562483
	0.46035	1.07189	0.415065	1.12872	0.921448	1.07915	0.795164	0.889878	0.782907	1.10399	0.961335	0.534694
	0.459877	1.07194	0.418071	1.15589	0.928623	1.09354	0.795858	0.893805	0.734209	1.18304	0.925916	0.504855
	0.455465	1.07194	0.420767	1.17921	0.931424	1.1088	0.797142	0.890372	0.697361	1.25045	0.82701	0.515663
	0.444084	1.07359	0.42388	1.19975	0.931876	1.1222	0.799301	0.887993	0.670453	1.40491	0.739481	0.552687
	0.444992	1.07051	0.424669	1.21706	0.93296	1.13974	0.795724	0.893754	0.653914	1.52811	0.655344	0.614639
	0.450789	1.06638	0.424098	1.22885	0.92843	1.16131	0.795549	0.906917	0.64805	1.65024	0.585996	0.702401
	0.45912	1.06548	0.426174	1.23625	0.92329	1.1895	0.798242	0.922244	0.65307	1.75421	0.536324	0.815882
	0.460661	1.0605	0.427804	1.23867	0.917573	1.213	0.799093	0.940883	0.664087	1.83714	0.507133	0.944282
	0.456136	1.06448	0.427943	1.23705	0.906915	1.23803	0.802937	0.968568	0.682152	1.89755	0.491125	1.07557
	0.459654	1.07372	0.430579	1.23729	0.896736	1.26294	0.807853	0.985402	0.710039	1.93139	0.474217	1.20359
	0.463807	1.07232	0.435208	1.23703	0.884284	1.28084	0.813946	1.00183	0.744566	1.93166	0.45268	1.3166
	0.461607	1.06905	0.438129	1.23918	0.867244	1.31641	0.820619	1.02556	0.788158	1.89898	0.425482	1.4083
	0.457725	1.07839	0.439491	1.24123	0.848389	1.34223	0.827653	1.04218	0.836939	1.83355	0.394824	1.48134
	0.463857	1.09304	0.444727	1.2385	0.830992	1.36899	0.83273	1.05799	0.887393	1.74172	0.370597	1.52579
	0.463398	1.09451	0.448262	1.23867	0.814071	1.39341	0.839488	1.06691	0.936817	1.63659	0.367	1.53743
	0.458328	1.09333	0.449995	1.23767	0.794992	1.41408	0.850822	1.0672	0.980619	1.51789	0.392859	1.51882
	0.458197	1.10576	0.453831	1.23743	0.773463	1.4334	0.862037	1.06893	1.01587	1.3904	0.449718	1.47229
	0.449759	1.10937	0.457264	1.24298	0.750481	1.44683	0.87152	1.07182	1.04095	1.26811	0.476149	1.40297
	0.451469	1.1194	0.45956	1.24778	0.727258	1.46671	0.88359	1.06895	1.05225	1.15426	0.624899	1.31638
	0.458789	1.1403	0.460558	1.25341	0.705063	1.48295	0.89639	1.06753	1.05318	1.05467	0.717844	1.22192
	0.462261	1.15215	0.461128	1.25845	0.684838	1.4974	0.906251	1.06958	1.04312	0.978039	0.803255	1.12685
	0.462214	1.16483	0.465307	1.26502	0.662959	1.50688	0.916544	1.07114	1.02049	0.918875	0.875876	1.03947
	0.466701	1.17782	0.469539	1.27202	0.643144	1.52734	0.925731	1.06704	0.988724	0.87711	0.932452	0.96535
	0.465882	1.19835	0.467481	1.27906	0.627942	1.54066	0.930842	1.0593	0.950861	0.859991	0.966799	0.90594
	0.454012	1.22869	0.465234	1.28814	0.614149	1.55044	0.928301	1.05504	0.907849	0.871617	0.97593	0.864515
	0.448977	1.26261	0.463458	1.29699	0.601434	1.56135	0.923512	1.05574	0.862468	0.9028	0.963511	0.842713
	0.455816	1.28485	0.4596	1.30622	0.593919	1.57372	0.914464	1.05339	0.821333	1.03001	0.909603	0.84575
	0.462822	1.297	0.455847	1.31479	0.587527	1.58304	0.898761	1.04679	0.79134	1.17195	0.848382	0.873446
	0.490504	1.31514	0.453766	1.32412	0.581096	1.59458	0.892237	1.04292	0.774665	1.2828	0.766383	0.925846
	0.48672	1.32895	0.452042	1.33016	0.578234	1.6035	0.888756	1.0429	0.764307	1.53031	0.67345	1.01072
	0.465576	1.34379	0.448747	1.33922	0.578402	1.60719	0.88125	1.04502	0.759902	1.71676	0.584743	1.12644
	0.433111	1.37432	0.448477	1.34264	0.579147	1.61248	0.874798	1.05437	0.764669	1.87567	0.512934	1.26363
	0.417366	1.40692	0.448701	1.34324	0.584307	1.61592	0.871133	1.06809	0.777546	1.99483	0.470876	1.41017
	0.418269	1.43039	0.447345	1.34198	0.592533	1.61929	0.863821	1.07993	0.797579	2.0725	0.448977	1.55133
	0.435504	1.4581	0.447917	1.33356	0.600026	1.62485	0.858166	1.10267	0.827103	2.10452	0.437243	1.6788
	0.43531	1.49045	0.450642	1.32287	0.609722	1.62565	0.853345	1.11315	0.865888	2.08701	0.427768	1.79232
	0.42503	1.51222	0.454483	1.31293	0.616639	1.62457	0.842646	1.12986	0.910976	2.02169	0.415089	1.88152
	0.438715	1.52646	0.462633	1.3009	0.630899	1.62271	0.837231	1.14901	0.963098	1.91023	0.395863	1.93454
	0.448571	1.53728	0.466812	1.28574	0.642837	1.61551	0.832904	1.16635	1.01664	1.76602	0.367987	1.95011
	0.431529	1.5602	0.470167	1.27457	0.650838	1.61181	0.830326	1.18543	1.06666	1.60189	0.346666	1.9341
	0.422974	1.59662	0.481673	1.26501	0.667534	1.60962	0.832527	1.20192	1.11267	1.42983	0.351373	1.88412
	0.420372	1.62576	0.488683	1.25936	0.679706	1.60483	0.839785	1.21199	1.14966	1.27002	0.389559	1.79693
	0.425916	1.65212	0.494684	1.25819	0.690907	1.60163	0.843152	1.2164	1.1721	1.1336	0.459256	1.68153
	0.449515	1.66604	0.503587	1.25284	0.70546	1.59791	0.847012	1.21412	1.18043	1.02541	0.553226	1.54479
	0.45279	1.66525	0.51427	1.24907	0.719048	1.59376	0.851188	1.21372	1.17885	0.94665	0.620682	1.40453
	0.441568	1.66822	0.518948	1.24961	0.728573	1.58954	0.853127	1.21144	1.16925	0.900763	0.751777	1.26924
	0.426134	1.68023	0.528916	1.25062	0.737972	1.58595	0.851915	1.20256	1.1509	0.883228	0.840724	1.13903
	0.426492	1.69725	0.537764	1.25553	0.74752	1.58155	0.851264	1.19667	1.12143	0.886664	0.913706	1.01989
	0.444986	1.71015	0.540631	1.25945	0.757227	1.56879	0.848535	1.18663	1.08305	0.911965	0.966869	0.921477
	0.441471	1.7165	0.548052	1.26528	0.763949	1.55831	0.845793	1.17975	1.05305	0.96496	0.992976	0.83779
	0.432962	1.73108	0.555107	1.27353	0.768782	1.55265	0.841746	1.18173	0.995976	1.05404	0.986924	0.772811
	0.423797	1.74594	0.5612	1.28275	0.7751	1.54787	0.835599	1.18003	0.953831	1.13306	0.949601	0.747419
	0.415941	1.77039	0.565085	1.28957	0.779895	1.53582	0.829434	1.17718	0.914506	1.32667	0.886842	0.765465
	0.423671	1.81464	0.565908	1.29994	0.784773	1.51749	0.823493	1.17788	0.885221	1.48843	0.803456	0.818506
	0.42726	1.83656	0.566521	1.30753	0.791883	1.50011	0.816658	1.17879	0.863065	1.66158	0.702961	0.911919
	0.438369	1.82388	0.566385	1.31527	0.794466	1.48876	0.810954	1.17735	0.849197	1.83288	0.600294	1.06023
	0.461064	1.80529	0.563371	1.32261	0.793521	1.4769	0.802771	1.1829	0.845225	1.97591	0.517218	1.25229
	0.449917	1.80653	0.561682	1.32843	0.796703	1.46842	0.79625	1.1953	0.852985	2.0487	0.462451	1.4579
	0.475177	1.83534	0.558872	1.33276	0.796904	1.45416	0.789391	1.20507	0.870512	2.13493	0.430608	1.65513
	0.506538	1.9189	0.555452	1.3412	0.797659	1.44607	0.783857	1.21965	0.895969	2.19322	0.4136	1.83396
	0.486209	1.96551	0.552363	1.34814	0.796035	1.44446	0.78292	1.24027	0.932464	2.17816	0.396425	1.98111
	0.469113	1.84504	0.546541	1.34655	0.793254	1.4406	0.78212	1.26092	0.975917	2.10984	0.378705	2.09001
	0.488981	1.75478	0.540878	1.34482	0.794402	1.4351	0.780623	1.28132	1.02484	2.00167	0.356537	2.15502
	0.4704	1.72852	0.535625	1.34506	0.796454	1.43256	0.781739	1.30363	1.07072	1.88625	0.332978	2.17003
	0.49609	1.86728	0.531768	1.34285	0.798241	1.43029	0.78508	1.32286	1.11069	1.76892	0.329282	2.13788
	0.525755	1.98791	0.521396	1.34362	0.797992	1.42923	0.790958	1.33676	1.14307	1.65172	0.359643	2.06018
	0.505429	2.09619	0.514891	1.34643	0.79911	1.42933	0.802986	1.34543	1.16116	1.54325	0.424628	1.93947
	0.513787	2.02525	0.510293	1.34804	0.801235	1.4355	0.813644	1.3532	1.16577	1.44682	0.516368	1.78583
	0.527886	1.87906	0.502546	1.34798	0.80072	1.44473	0.823151	1.35538	1.15855	1.36169	0.625287	1.61312
	0.540069	1.8751	0.497757	1.35421	0.799101	1.44589	0.835599	1.35224	1.13478	1.25731	0.730729	1.48901
	0.54924	1.94129	0.493523	1.35763	0.798198	1.44691	0.848946	1.34797	1.09864	1.19522	0.828196	1.25015
	0.560001	1.96083	0.489673	1.35547	0.797137	1.45436	0.86056	1.33358	1.04992	1.15542	0.885972	1.08307
	0.568691	2.02488	0.488246	1.35579	0.794484	1.4645	0.870269	1.31834	0.991498	1.13766	0.976438	0.939759
	0.577364	2.09164	0.485732	1.36531	0.792559	1.4738	0.881784	1.31064	0.925947	1.14255	1.00915	0.825315
	0.578663	2.00861	0.485735	1.37735	0.788078	1.47807	0.89056	1.30118	0.857508	1.18218	1.0387	0.734582
	0.573099	1.87802	0.48808	1.37773	0.780621	1.47446	0.89471	1.28784	0.792003	1.25268	1.02611	0.669768
	0.586096	1.86503	0.489612	1.38761	0.77323	1.46481	0.897456	1.27375	0.754042	1.35109	0.985366	0.645656
	0.625544	1.94132	0.491169	1.39713	0.762751	1.46182	0.89797	1.25524	0.693512	1.47374	0.916803	0.674476
	0.650238	1.96669	0.496191	1.40474	0.754369	1.46744	0.89819	1.24414	0.663696	1.61938	0.820634	0.759064
	0.631793	1.95177	0.501964	1.41122	0.749551	1.46968	0.903818	1.24248	0.652902	1.78586	0.707739	0.901036
	0.627885	1.96228	0.504327	1.41351	0.741201	1.46412	0.907581	1.23279	0.650648	1.96066	0.600613	1.09878
	0.649719	1.98396	0.502627	1.41936	0.736497	1.45912	0.911563	1.21873	0.669602	2.12487	0.5119	1.33297
	0.66521	1.96003	0.50351	1.42587	0.733371	1.46124	0.917128	1.21706	0.701664	2.26157	0.453693	1.58309
	0.660964	1.91452	0.503389	1.42905	0.729525	1.46497	0.927452	1.21868	0.751065	2.36003	0.425065	1.82376
	0.646347	1.9067	0.49756	1.42559	0.726264	1.46407	0.930341	1.22762	0.818815	2.4147	0.41069	2.03708
	0.648736	1.92793	0.495109	1.42461	0.724593	1.46248	0.932019	1.25471	0.889619	2.42103	0.404846	2.1576
	0.659059	1.94148	0.494348	1.43181	0.725842	1.46566	0.943769	1.28935	0.965592	2.36682	0.398026	2.34575
	0.667261	1.9365	0.491842	1.42615	0.726842	1.47239	0.950952	1.3153	1.04419	2.2497	0.393736	2.42647
	0.676494	1.9347	0.486977	1.41569	0.733349	1.48375	0.951044	1.33167	1.11197	2.07764	0.405224	2.44482
	0.68204	1.94138	0.482885	1.41504	0.740701	1.4978	0.960958	1.36009	1.16694	1.87408	0.442264	2.41096
	0.685622	1.9517	0.480391	1.4185	0.746946	1.51366	0.970668	1.38857	1.2098	1.66237	0.505916	2.30868
	0.690616	1.95293	0.475406	1.42339	0.759405	1.5361	0.990287	1.41013	1.23486	1.46323	0.591938	2.15188
	0.696132	1.94417	0.472185	1.42844	0.775844	1.55921	1.01172	1.42441	1.24073	1.29136	0.698855	1.95131
	0.702831	1.93887	0.470402	1.42896	0.79227	1.57754	1.02767	1.4238	1.22445	1.14545	0.81723	1.72731
	0.713166	1.95141	0.470292	1.42459	0.808255	1.59392	1.04133	1.44552	1.18753	1.03289	0.932557	1.5069
	0.723049	1.97165	0.471462	1.42446	0.823984	1.61212	1.05648	1.47028	1.13556	0.955627	1.03812	1.29873
	0.72831	1.97328	0.473049	1.42548	0.841253	1.62462	1.06962	1.46333	1.06881	0.91288	1.12409	1.17597
	0.738021	1.96916	0.473048	1.42647	0.855931	1.62638	1.08508	1.45979	1.01537	0.903381	1.19015	0.962291
	0.75099	1.97147	0.474658	1.43217	0.868155	1.62362	1.10122	1.44642	0.904651	0.929327	1.23508	0.829086
	0.758231	1.97011	0.47607	1.44493	0.883795	1.62366	1.11545	1.43394	0.828965	0.993754	1.25127	0.730708
	0.766142	1.96512	0.480534	1.46155	0.899344	1.62433	1.1253	1.43222	0.764799	1.09377	1.2412	0.674861
	0.779297	1.9626	0.489018	1.47017	0.912468	1.61982	1.12836	1.42909	0.715847	1.22502	1.20326	0.659684
	0.785184	1.96625	0.497202	1.47148	0.929315	1.61285	1.12836	1.42661	0.680719	1.38568	1.13322	0.689368
	0.773473	1.96705	0.507068	1.4746	0.944132	1.60895	1.12951	1.42902	0.66373	1.57362	1.03973	0.779342
	0.77971	1.96361	0.514893	1.4762	0.953379	1.6117	1.14156	1.43018	0.665456	1.78384	0.935328	0.942233
	0.810943	1.96438	0.522147	1.48071	0.960308	1.61415	1.1428	1.42661	0.68501	1.99825	0.83552	1.17492
	0.828308	1.96507	0.529915	1.48449	0.962824	1.61818	1.14015	1.43184	0.712762	2.19031	0.75878	1.4484
	0.832801	1.95771	0.534844	1.48628	0.96699	1.62424	1.13154	1.44886	0.784367	2.34486	0.708845	1.73
	0.846767	1.94752	0.542357	1.48994	0.974825	1.62771	1.11897	1.47948	0.862925	2.44894	0.681694	2.00251
	0.864028	1.94114	0.549441	1.48937	0.979173	1.63033	1.11258	1.51779	0.952393	2.49987	0.670667	2.23916
	0.874932	1.93333	0.567097	1.49101	0.981067	1.63161	1.11048	1.55121	1.0422	2.48566	0.672895	2.42343
	0.891294	1.92559	0.58023	1.50044	0.980154	1.63164	1.1079	1.58922	1.12286	2.39624	0.685757	2.55381
	0.90182	1.92517	0.590907	1.51514	0.977159	1.62964	1.1034	1.63142	1.19075	2.24835	0.70534	2.62313
	0.905641	1.91927	0.601072	1.5324	0.972513	1.62313	1.10583	1.66276	1.25165	2.05433	0.73929	2.62472
	0.923508	1.90608	0.618318	1.55085	0.967587	1.61285	1.1118	1.68889	1.29434	1.84414	0.776007	2.55749
	0.93131	1.89713	0.636422	1.56715	0.966733	1.6033	1.11721	1.71752	1.31516	1.64773	0.887486	2.41404
	0.936918	1.88848	0.648376	1.5791	0.968679	1.59666	1.12309	1.74464	1.31777	1.4762	0.990307	2.20072
	0.950767	1.87685	0.665428	1.59255	0.970192	1.59125	1.12906	1.76826	1.30507	1.33791	1.10054	1.9475
	0.959996	1.86343	0.682631	1.60925	0.969485	1.58572	1.13629	1.78575	1.26508	1.23571	1.20879	1.69046
	0.973287	1.85661	0.696225	1.62193	0.972607	1.58356	1.14352	1.7896	1.21574	1.16657	1.33118	1.4526
	0.983371	1.85364	0.713683	1.63575	0.975116	1.5802	1.14592	1.78219	1.15545	1.1341	1.39982	1.2478
	0.991759	1.85256	0.72982	1.64921	0.975138	1.57659	1.14665	1.76554	1.11012	1.13202	1.44478	1.07298
	1.00727	1.84547	0.743475	1.65389	0.974832	1.58177	1.14665	1.75143	1.01999	1.14939	1.46263	0.972632
	1.01286	1.83305	0.757827	1.65629	0.973186	1.59353	1.14676	1.75351	0.951643	1.19265	1.45625	0.825059
	1.01804	1.82329	0.769673	1.65284	0.970963	1.60893	1.14285	1.75423	0.892627	1.27155	1.42335	0.760875
	1.02763	1.81753	0.781639	1.64225	0.969711	1.62389	1.13642	1.74417	0.858379	1.39392	1.3596	0.735111
	1.03811	1.81682	0.79501	1.62594	0.967329	1.6379	1.12818	1.74722	0.792825	1.5567	1.26747	0.755631
	1.05766	1.80789	0.80376	1.60548	0.961283	1.65524	1.11678	1.74483	0.760419	1.75385	1.15312	0.834231
	1.07025	1.79046	0.811996	1.59874	0.95606	1.67542	1.10437	1.73245	0.743931	1.97493	1.03082	0.976242
	1.07289	1.77676	0.82755	1.58866	0.952172	1.69003	1.093	1.73727	0.744385	2.20087	0.918422	1.17651
	1.09061	1.77243	0.841303	1.57198	0.947079	1.70049	1.08058	1.73926	0.761611	2.41308	0.83413	1.42701
	1.10202	1.77212	0.849736	1.5371	0.942377	1.70685	1.06745	1.74348	0.798454	2.59606	0.778285	1.71051
	1.10253	1.77268	0.860007	1.52696	0.936949	1.70774	1.05651	1.75612	0.851908	2.74457	0.743693	2.00432
	1.11453	1.77321	0.869729	1.52279	0.934311	1.70259	1.04914	1.7679	0.918366	2.84554	0.726719	2.28397
	1.12234	1.76822	0.876883	1.51983	0.9328	1.69624	1.04065	1.82293	0.995495	2.88508	0.72256	2.53007
	1.12477	1.76344	0.888041	1.52851	0.926885	1.69749	1.03503	1.8898	1.07819	2.85767	0.736692	2.72223
	1.14059	1.76209	0.901157	1.5461	0.924235	1.70486	1.03492	1.93695	1.16124	2.75916	0.768238	2.84053
	1.154	1.75742	0.910303	1.56095	0.922495	1.70985	1.03394	1.97992	1.23752	2.58757	0.81866	2.87491
	1.15635	1.75605	0.919447	1.57862	0.915651	1.71097	1.03496	2.02184	1.29924	2.35808	0.88753	2.83257
	1.16079	1.75471	0.92596	1.60596	0.909999	1.71584	1.03652	2.04379	1.34266	2.0962	0.967925	2.71817
	1.16212	1.74903	0.930284	1.63336	0.908127	1.72782	1.03759	2.06611	1.36996	1.8357	1.05712	2.52547
	1.15852	1.74113	0.934313	1.64952	0.908033	1.7432	1.04106	2.0677	1.38119	1.60555	1.14638	2.26928
	1.16166	1.73424	0.93525	1.67935	0.91033	1.753	1.04421	2.04677	1.37666	1.41769	1.22343	1.97711
	1.16418	1.72115	0.937193	1.70515	0.911081	1.75882	1.0471	2.05681	1.34908	1.27936	1.28695	1.68329
	1.16127	1.71475	0.939221	1.73185	0.912007	1.76454	1.05175	2.0667	1.30018	1.21565	1.33384	1.43194
	1.16265	1.72142	0.940904	1.75218	0.916255	1.76941	1.05442	2.06667	1.24086	1.12363	1.36136	1.23262
	1.1675	1.72874	0.943275	1.77047	0.917829	1.77492	1.05578	2.06639	1.17393	1.0918	1.37015	1.07222
	1.16858	1.73628	0.949116	1.78402	0.919672	1.77594	1.05834	2.04569	1.10322	1.08909	1.35461	0.944488
	1.16866	1.73791	0.954112	1.79283	0.923497	1.76871	1.05927	2.02135	1.03313	1.1067	1.3151	0.843863
	1.16749	1.73911	0.954702	1.80033	0.929277	1.76606	1.05997	2.01948	0.971052	1.17694	1.25822	0.770835
	1.16222	1.74477	0.953098	1.80867	0.933662	1.77068	1.05893	2.02512	0.916806	1.27475	1.18033	0.734637
	1.1624	1.74673	0.951496	1.82041	0.934743	1.77205	1.05731	2.00866	0.870971	1.42128	1.08028	0.741419
	1.16177	1.74673	0.952025	1.82756	0.935171	1.77297	1.05137	1.99936	0.837825	1.61861	0.976317	0.802094
	1.15943	1.7495	0.953978	1.83241	0.937036	1.78135	1.04561	1.99316	0.817533	1.86234	0.882325	0.920284
	1.15919	1.75235	0.955233	1.83137	0.940509	1.79149	1.03928	1.96306	0.815608	2.12383	0.800578	1.09726
	1.15767	1.75433	0.957292	1.83363	0.944371	1.79553	1.03046	1.94858	0.83294	2.3792	0.738393	1.33333
	1.15088	1.75569	0.957562	1.83462	0.946905	1.79881	1.02118	1.94199	0.869698	2.61155	0.699141	1.61461
	1.14559	1.75734	0.957323	1.83227	0.944607	1.80553	1.01175	1.96022	0.922472	2.8029	0.682281	1.91625
	1.13936	1.75877	0.956836	1.83246	0.944245	1.80917	1.00578	1.97887	0.987917	2.94254	0.689747	2.21547
	1.1346	1.75278	0.954581	1.839	0.950967	1.80566	1.00354	1.99317	1.04181	3.01655	0.715101	2.49246
	1.1312	1.74664	0.954623	1.84301	0.958283	1.80303	0.998972	2.02264	1.15833	3.01712	0.76212	2.72986
	1.12502	1.74646	0.955133	1.83715	0.964538	1.80593	1.00283	2.05184	1.2429	2.93669	0.836828	2.91586
	1.12371	1.74284	0.955787	1.82926	0.968735	1.81366	0.998185	2.08895	1.31732	2.76788	0.930913	3.01977
	1.12163	1.73847	0.960067	1.82257	0.977506	1.82344	0.994804	2.11486	1.37463	2.5282	1.03762	3.02439
	1.11295	1.73588	0.965983	1.81412	0.982035	1.83273	1.0021	2.13548	1.40356	2.24729	1.1492	2.932
	1.10295	1.73411	0.970874	1.80499	0.987709	1.84499	1.00806	2.18472	1.4385	1.96068	1.2527	2.75045
	1.09211	1.73038	0.970963	1.78999	0.996917	1.8578	1.0112	2.21997	1.43892	1.70212	1.33932	2.5028
	1.09475	1.72637	0.971692	1.77044	1.00154	1.87005	1.01809	2.22288	1.41393	1.48566	1.4082	2.2199
	1.10338	1.72438	0.971505	1.75407	1.00575	1.88097	1.02156	2.23371	1.36861	1.32244	1.45653	1.9368
	1.09967	1.72372	0.970906	1.73963	1.0134	1.88795	1.02143	2.22356	1.31108	1.21464	1.47442	1.68571
	1.09337	1.72365	0.969341	1.72373	1.01824	1.89272	1.02634	2.20852	1.26433	1.15568	1.47026	1.47769
	1.07578	1.72031	0.964613	1.70677	1.01978	1.89621	1.03149	2.17299	1.15901	1.13611	1.45211	1.30839
	1.08119	1.71792	0.960607	1.68899	1.02036	1.90128	1.03716	2.15177	1.07951	1.15975	1.41267	1.17793
	1.10059	1.7208	0.957896	1.67224	1.01866	1.90768	1.04264	2.16255	1.00476	1.2009	1.35845	1.0769
	1.0921	1.72115	0.955507	1.65577	1.0172	1.91742	1.03836	2.14962	0.939826	1.31475	1.28883	1.00083
	1.08321	1.71899	0.953775	1.63435	1.01183	1.9295	1.0335	2.09284	0.881473	1.43912	1.20828	0.96515
	1.07316	1.72314	0.954152	1.60708	1.00611	1.94023	1.03571	2.01478	0.83462	1.59983	1.12317	0.935848
	1.06566	1.72874	0.951751	1.58942	1.00351	1.9485	1.0433	1.98213	0.804311	1.79751	1.03574	0.954506
	1.04755	1.73424	0.952366	1.57475	1.00234	1.95606	1.03116	1.95316	0.796151	2.01861	0.956148	1.05534
	1.08439	1.74001	0.958563	1.55445	0.99644	1.96799	1.00059	1.96858	0.811848	2.24091	0.886071	1.19964
	1.11181	1.74418	0.959442	1.54044	0.992668	1.97548	0.989524	1.95794	0.843928	2.45113	0.835205	1.4083
	1.08624	1.75403	0.958401	1.53282	0.992981	1.98532	0.962313	1.9181	0.896332	2.64123	0.809295	1.66825
	1.09252	1.76613	0.959215	1.52476	0.992594	1.98284	0.932095	1.8977	0.969414	2.79201	0.803187	1.95934
	1.08676	1.77632	0.95832	1.51599	0.99969	1.97413	0.925223	1.87031	1.05778	2.89359	0.820892	2.25685
	1.08292	1.78803	0.956698	1.51268	1.00772	1.965	0.921119	1.8738	1.15805	2.93866	0.865092	2.54272
	1.08298	1.80077	0.954631	1.5157	1.01618	1.95426	0.909707	1.90354	1.25945	2.92157	0.934512	2.71371
	1.06413	1.81346	0.95518	1.52349	1.02939	1.94345	0.905453	1.93568	1.35491	2.84606	1.02473	3.01076
	1.10284	1.8221	0.958476	1.53565	1.04469	1.93221	0.914565	1.96673	1.4406	2.71161	1.13503	3.15418
	1.12046	1.82994	0.959898	1.54957	1.06065	1.9205	0.924165	1.99558	1.5104	2.53163	1.25665	3.19826
	1.08535	1.83695	0.962581	1.56926	1.08	1.90522	0.934523	2.00943	1.56203	2.32122	1.37057	3.13666
	1.09001	1.84469	0.961528	1.59256	1.09583	1.88883	0.945855	2.02724	1.58724	2.09242	1.47268	2.97633
	1.0838	1.85268	0.960779	1.61833	1.11135	1.87674	0.956946	2.06526	1.58858	1.86651	1.55644	2.7306
	1.08126	1.85824	0.963613	1.65119	1.12966	1.86762	0.965661	2.11421	1.56265	1.65929	1.61725	2.52407
	1.07423	1.86423	0.962307	1.68486	1.14347	1.8621	0.976677	2.17807	1.51504	1.53777	1.64836	2.11396
	1.10266	1.86605	0.962631	1.71727	1.15415	1.86106	0.98564	2.21748	1.45043	1.37563	1.64643	1.82061
	1.11733	1.86364	0.964641	1.75039	1.16534	1.86154	0.991829	2.17437	1.36769	1.32609	1.61559	1.57778
	1.09855	1.86285	0.964128	1.77234	1.16851	1.86339	1.00063	2.15855	1.27852	1.31871	1.55607	1.40076
	1.10156	1.86239	0.961622	1.81819	1.17004	1.86812	1.01067	2.15573	1.18771	1.33875	1.47461	1.26948
	1.08507	1.86556	0.963345	1.8539	1.16747	1.87308	1.02011	2.08149	1.0994	1.3829	1.3683	1.15243
	1.06879	1.86944	0.970542	1.88861	1.16157	1.87662	1.02696	2.01612	1.01706	1.45894	1.2376	1.05952
	1.1011	1.86992	0.976663	1.92375	1.1546	1.88558	1.02712	1.99575	0.943026	1.5735	1.09782	0.995917
	1.10397	1.86884	0.976028	1.95835	1.14988	1.89713	1.02469	1.9878	0.8818	1.72103	0.964321	0.964542
	1.08625	1.87164	0.968127	1.97871	1.14438	1.90882	1.02369	1.96351	0.839429	1.83575	0.844037	0.976658
	1.08681	1.88099	0.960318	2.01965	1.13652	1.92384	1.02393	1.92432	0.817898	2.10543	0.738251	1.03662
	1.064	1.8572	0.960328	2.04902	1.13229	1.93428	1.02285	1.87339	0.82357	2.34247	0.654743	1.15245
	1.07358	1.82453	0.965505	2.0748	1.12591	1.95622	1.02291	1.81846	0.851165	2.59303	0.602083	1.32399
	1.10379	1.85927	0.969418	2.10293	1.12118	1.97249	1.02228	1.77799	0.897946	2.83668	0.588856	1.54703
	1.0934	1.90338	0.972922	2.11776	1.12236	1.9888	1.0205	1.74794	0.966925	3.04951	0.590538	1.80823
	1.08393	1.89223	0.974428	2.11393	1.11981	1.99629	1.0192	1.71623	1.04956	3.21012	0.631409	2.0864
	1.08296	1.86768	0.974794	2.10649	1.11466	1.9976	1.0159	1.70412	1.14667	3.30872	0.711475	2.36885
	1.05211	1.85049	0.974133	2.1003	1.11519	1.99663	1.01629	1.72523	1.25348	3.33705	0.826049	2.64489
	1.08303	1.84553	0.972947	2.09394	1.11956	1.99307	1.01847	1.76292	1.35528	3.28687	0.962686	2.89019
	1.10691	1.8552	0.97376	2.08963	1.11715	1.98825	1.02296	1.77822	1.44487	3.15501	1.11162	3.08097
	1.07708	1.8602	0.987625	2.09085	1.11606	1.97724	1.02813	1.82806	1.51651	2.94885	1.25693	3.19876
	1.07922	1.85802	1.00051	2.08963	1.11758	1.95825	1.02521	1.87749	1.57115	2.69405	1.38616	3.2237
	1.07244	1.84877	1.01044	2.08267	1.11718	1.93854	1.03662	1.87542	1.60209	2.40915	1.49303	3.14613
	1.0487	1.83589	1.01818	2.06953	1.12053	1.92419	1.05868	1.89907	1.60019	2.11238	1.57073	2.97303
	1.07596	1.82955	1.01876	2.04964	1.12481	1.91191	1.07341	1.93553	1.57252	1.83466	1.59827	2.71948
	1.09352	1.82537	1.0199	2.03646	1.13195	1.89954	1.09213	2.03274	1.52192	1.59518	1.62803	2.41806
	1.07076	1.81928	1.02348	2.01766	1.13591	1.88746	1.10714	2.04824	1.44949	1.40684	1.6035	2.11478
	1.07331	1.80985	1.02464	2.00564	1.1364	1.87841	1.11897	2.05207	1.36606	1.26238	1.54131	1.84468
	1.06334	1.79923	1.02891	1.99318	1.13632	1.87015	1.13172	2.03266	1.27607	1.15575	1.45648	1.62693
	1.05585	1.79025	1.03673	1.97866	1.13739	1.86136	1.14357	1.9894	1.18131	1.08681	1.35761	1.4595
	1.0453	1.78331	1.04069	1.9591	1.13906	1.85387	1.15173	2.02419	1.08656	1.04798	1.2558	1.32968
	1.04646	1.77561	1.04161	1.94379	1.13499	1.84258	1.15338	2.03778	0.998924	1.04241	1.1563	1.22755
	1.07227	1.76956	1.04007	1.93482	1.12989	1.83039	1.15444	2.02518	0.920778	1.06468	1.06548	1.15469
	1.06921	1.76288	1.03973	1.91636	1.12787	1.82152	1.15791	2.01552	0.855449	1.11777	0.983307	1.1125
	1.06279	1.75674	1.04642	1.90255	1.11983	1.81384	1.15863	1.98635	0.826771	1.21264	0.905507	1.09725
	1.07536	1.74667	1.05304	1.88587	1.11229	1.8064	1.15676	1.94603	0.781187	1.34439	0.83491	1.11545
	1.07684	1.73578	1.05526	1.87865	1.1121	1.79782	1.15314	1.90323	0.773949	1.51182	0.77885	1.17319
	1.0857	1.73034	1.0571	1.86639	1.10877	1.7891	1.14653	1.85981	0.788246	1.71487	0.740696	1.27911
	1.08673	1.72298	1.06026	1.85944	1.10397	1.78265	1.13829	1.81066	0.814975	1.9527	0.719102	1.43519
	1.07595	1.71629	1.06273	1.84916	1.09751	1.77981	1.13219	1.7562	0.884869	2.20904	0.725317	1.64411
	1.07204	1.7066	1.06801	1.8387	1.09415	1.78077	1.12777	1.71972	0.962708	2.45947	0.768569	1.89458
	1.06232	1.69764	1.07677	1.83419	1.09171	1.77793	1.12222	1.70579	1.02439	2.6828	0.841049	2.164
	1.06315	1.68864	1.0855	1.83262	1.08751	1.77691	1.11586	1.68245	1.15605	2.8535	0.945398	2.4404
	1.07668	1.68025	1.09422	1.82944	1.08995	1.77792	1.11312	1.70326	1.26166	2.96274	1.07834	2.70979
	1.0787	1.67324	1.10102	1.83144	1.08916	1.78257	1.11437	1.71177	1.32962	2.99197	1.22371	2.95267
	1.07452	1.66706	1.09913	1.83773	1.09003	1.78948	1.11593	1.69541	1.43639	2.92647	1.37391	3.14161
	1.07335	1.65988	1.09886	1.84389	1.09035	1.79078	1.12135	1.7194	1.48981	2.79112	1.5081	3.24842
	1.07595	1.64809	1.10006	1.85197	1.09354	1.78829	1.13237	1.74442	1.51667	2.60091	1.61009	3.25091
	1.07784	1.63906	1.09631	1.86331	1.10134	1.78317	1.14094	1.77706	1.51966	2.34775	1.68386	3.14585
	1.07474	1.63042	1.08787	1.87547	1.10479	1.77883	1.15212	1.8018	1.49872	2.05225	1.72746	2.94676
	1.08263	1.62279	1.07638	1.88647	1.10337	1.77539	1.16784	1.82686	1.44893	1.7616	1.74056	2.67276
	1.10487	1.61429	1.06619	1.89856	1.10535	1.77333	1.17839	1.86893	1.38016	1.49848	1.73146	2.36021
	1.11421	1.60166	1.0564	1.91312	1.11365	1.77153	1.18439	1.92048	1.29839	1.26771	1.67282	2.04975
	1.10777	1.59275	1.04329	1.92537	1.11909	1.77187	1.19132	1.97131	1.20864	1.07576	1.5874	1.77126
	1.09966	1.58851	1.02415	1.9372	1.11851	1.77745	1.20074	1.99439	1.11567	0.92924	1.48497	1.54861
	1.09295	1.57184	1.00556	1.95265	1.11907	1.78496	1.20598	2.02208	1.02415	0.824534	1.37188	1.37568
	1.08958	1.56132	0.985728	1.96341	1.11508	1.78699	1.20761	2.04276	0.939762	0.75915	1.25398	1.23641
	1.08815	1.54996	0.964185	1.9761	1.11089	1.79307	1.21016	2.04817	0.863833	0.739134	1.13271	1.12493
	1.09208	1.53077	0.942569	1.9915	1.1125	1.79503	1.2119	1.99189	0.797297	0.765777	1.01475	1.03954
	1.09803	1.51984	0.92308	1.99988	1.11548	1.79758	1.20951	1.93694	0.765008	0.830996	0.898265	0.981697
	1.10101	1.5208	0.908905	2.01038	1.11761	1.79843	1.20458	1.91008	0.725697	0.937462	0.788921	0.959623
	1.10575	1.52075	0.891747	2.01674	1.11888	1.78775	1.1974	1.87801	0.714586	1.09644	0.699848	0.978347
	1.10922	1.51119	0.873953	2.02194	1.12051	1.77616	1.18978	1.83243	0.726093	1.30422	0.65284	1.03405
	1.11292	1.49202	0.863042	2.02661	1.11751	1.76308	1.18489	1.77045	0.763902	1.5533	0.576086	1.12809
	1.11679	1.47201	0.858298	2.02868	1.11365	1.7485	1.1802	1.69744	0.829796	1.83524	0.556371	1.27001
	1.11902	1.45019	0.855327	2.02497	1.11392	1.73525	1.17443	1.62511	0.915199	2.12409	0.568777	1.4661
	1.12063	1.44289	0.851158	2.02077	1.11093	1.71751	1.16585	1.57983	1.01768	2.3963	0.619122	1.70301
	1.12357	1.4478	0.84853	2.01623	1.10293	1.70158	1.15713	1.53501	1.1382	2.54789	0.714694	1.96924
	1.13093	1.44849	0.856041	2.01103	1.0927	1.69005	1.15125	1.53566	1.25881	2.80163	0.846691	2.25488
	1.13568	1.44551	0.872338	2.00457	1.08465	1.67932	1.15115	1.55431	1.3685	2.90531	1.01112	2.53858
	1.13613	1.4325	0.883892	1.99827	1.07919	1.6695	1.15091	1.50659	1.46264	2.93407	1.19758	2.79983
	1.13844	1.4161	0.888061	1.99136	1.0734	1.65817	1.16395	1.5141	1.54047	2.87902	1.38373	3.01323
	1.14444	1.4058	0.895796	1.98358	1.06558	1.64187	1.18369	1.5655	1.59776	2.73796	1.5519	3.15857
	1.15336	1.40034	0.90562	1.97588	1.06364	1.62972	1.19541	1.59578	1.62477	2.53275	1.68807	3.21373
	1.15328	1.39135	0.922124	1.96821	1.0745	1.6213	1.21059	1.62675	1.61912	2.27423	1.78872	3.15734
	1.15525	1.39167	0.939388	1.96238	1.08545	1.60994	1.22575	1.68077	1.58179	1.98244	1.85811	2.98704
	1.16023	1.38947	0.954002	1.94847	1.09419	1.59686	1.24453	1.6999	1.52248	1.68986	1.88329	2.7236
	1.15951	1.38206	0.965465	1.94072	1.10743	1.58481	1.26258	1.71436	1.44258	1.41642	1.86073	2.40274
	1.16231	1.37591	0.973198	1.9323	1.12283	1.57018	1.28037	1.7352	1.34678	1.1765	1.79222	2.06589
	1.16602	1.37181	0.977623	1.91851	1.14044	1.55766	1.29687	1.79379	1.24418	0.977028	1.68615	1.75132
	1.16507	1.36343	0.981274	1.90633	1.15371	1.548	1.30836	1.83717	1.14434	0.814546	1.55385	1.483
	1.16477	1.35917	0.990055	1.89468	1.16221	1.53967	1.31452	1.8514	1.05604	0.694527	1.39977	1.2718
	1.16794	1.35901	0.998633	1.87621	1.17161	1.53077	1.32134	1.85054	0.984244	0.613252	1.23338	1.10618
	1.1744	1.3555	1.00353	1.85822	1.17808	1.52209	1.32536	1.84989	0.930339	0.573194	1.06888	0.973921
	1.18961	1.34725	1.01122	1.84609	1.17816	1.51696	1.31659	1.84655	0.891771	0.583013	0.914348	0.875096
	1.19616	1.34289	1.01974	1.83279	1.17473	1.51752	1.30752	1.82899	0.867679	0.643667	0.820177	0.802311
	1.20083	1.34641	1.02748	1.81552	1.17629	1.51967	1.29842	1.79769	0.86174	0.754977	0.660433	0.751592
	1.20537	1.34232	1.03788	1.79585	1.17386	1.5185	1.29006	1.76521	0.878772	0.914264	0.568516	0.735397
	1.21316	1.33716	1.05469	1.77866	1.16339	1.51654	1.28589	1.70669	0.919152	1.11722	0.505283	0.760543
	1.21946	1.33373	1.07278	1.7606	1.15458	1.51323	1.28163	1.67113	0.981857	1.36038	0.48329	0.833753
	1.2208	1.32839	1.09101	1.73753	1.14749	1.50793	1.28701	1.63315	1.06276	1.63653	0.503721	0.966763
	1.21974	1.32415	1.11055	1.71673	1.14202	1.50417	1.2758	1.59917	1.15998	1.93101	0.562279	1.15491
	1.22143	1.32195	1.12343	1.69804	1.13515	1.50565	1.25296	1.53273	1.27857	2.21312	0.659548	1.39459
	1.21677	1.31544	1.14751	1.67669	1.12921	1.50489	1.25442	1.46388	1.40406	2.46409	0.796331	1.68014
	1.21318	1.30942	1.16681	1.65866	1.1195	1.50103	1.25871	1.4446	1.52358	2.67242	0.974957	1.99349
	1.22123	1.31136	1.18182	1.64195	1.1151	1.49688	1.25436	1.45164	1.63305	2.82252	1.18293	2.31122
	1.22852	1.31178	1.21007	1.62244	1.10783	1.49401	1.26567	1.46095	1.71864	2.87191	1.39518	2.61142
	1.22999	1.30541	1.22278	1.60573	1.09909	1.48881	1.28743	1.43558	1.77305	2.89995	1.58895	2.87884
	1.22166	1.30001	1.23102	1.59723	1.08779	1.48802	1.3108	1.48301	1.79983	2.80995	1.75552	3.08878
	1.2145	1.3004	1.24102	1.59227	1.07933	1.48884	1.33488	1.55514	1.79763	2.65624	1.88955	3.20981
	1.21117	1.29453	1.24795	1.58669	1.07799	1.48639	1.35665	1.55033	1.7638	2.44154	1.97734	3.22296
	1.20621	1.28567	1.25054	1.58667	1.07591	1.48146	1.36957	1.57663	1.70315	2.18461	2.0171	3.11977
	1.20166	1.27815	1.25547	1.58731	1.07413	1.47827	1.38548	1.61034	1.64956	1.90967	2.00381	2.89837
	1.19647	1.27114	1.25529	1.58844	1.07863	1.47745	1.40463	1.60682	1.54013	1.63266	1.93344	2.58258
	1.19187	1.26608	1.25159	1.59196	1.08726	1.47086	1.42399	1.6077	1.44639	1.3742	1.82073	2.21087
	1.18527	1.26717	1.24655	1.59877	1.09378	1.46442	1.43015	1.63668	1.35532	1.14396	1.6787	1.8297
	1.18021	1.2661	1.23992	1.60564	1.09531	1.45771	1.42841	1.67634	1.27336	0.941449	1.5141	1.48152
	1.18233	1.25826	1.23146	1.61518	1.09581	1.45064	1.42412	1.7085	1.19886	0.769754	1.34239	1.18875
	1.18383	1.24923	1.22131	1.6232	1.10417	1.4412	1.40977	1.73082	1.13819	0.634044	1.16948	0.955783
	1.18617	1.24745	1.21032	1.63216	1.12057	1.43304	1.40301	1.7384	1.09156	0.541376	1.01658	0.779163
	1.18548	1.25177	1.20422	1.64072	1.13659	1.42898	1.38676	1.74297	1.05262	0.492405	0.895365	0.648401
	1.18168	1.25312	1.19299	1.64498	1.14675	1.43002	1.35975	1.74456	1.03539	0.488475	0.791462	0.554767
	1.17746	1.24624	1.18139	1.6493	1.15452	1.42879	1.36207	1.72205	1.02625	0.533959	0.709655	0.487863
	1.1728	1.23453	1.16687	1.654	1.1678	1.42211	1.35143	1.688	1.03982	0.625742	0.655457	0.441976
	1.17008	1.22838	1.15238	1.65322	1.17853	1.41915	1.33335	1.67078	1.077	0.762746	0.630757	0.425096
	1.16829	1.23011	1.14484	1.65193	1.18072	1.4188	1.32151	1.6591	1.13654	0.953304	0.635787	0.459911
	1.16575	1.22947	1.14382	1.65438	1.17965	1.41971	1.31422	1.63512	1.22071	1.19069	0.676942	0.563283
	1.16487	1.22753	1.13573	1.65025	1.17213	1.42321	1.30168	1.60158	1.2848	1.46124	0.76563	0.736732
	1.16194	1.22274	1.12921	1.64121	1.15993	1.43016	1.30169	1.56754	1.42476	1.74165	0.899257	0.980188
	1.15977	1.22168	1.12784	1.63594	1.14594	1.44078	1.30499	1.54211	1.53241	2.00621	1.07152	1.28112
	1.16008	1.2242	1.12219	1.63242	1.13512	1.45245	1.30894	1.50637	1.62899	2.23559	1.27041	1.61794
	1.16444	1.23165	1.1166	1.62796	1.13239	1.47234	1.31805	1.47179	1.70249	2.40845	1.47483	1.97222
	1.16759	1.23507	1.11303	1.62746	1.13554	1.49858	1.33625	1.4635	1.74878	2.52143	1.67592	2.31855
	1.16653	1.23401	1.11035	1.62701	1.1331	1.52868	1.35488	1.48147	1.77232	2.57215	1.86156	2.63471
	1.16774	1.22855	1.11015	1.62027	1.12235	1.56142	1.37882	1.50103	1.76847	2.55569	2.01116	2.90216
	1.1691	1.22937	1.11506	1.61771	1.11454	1.58806	1.40526	1.5099	1.73234	2.4673	2.1115	3.03844
	1.16722	1.23443	1.12038	1.61184	1.11342	1.60913	1.42283	1.52753	1.68656	2.30866	2.14989	3.19009
	1.16103	1.24464	1.12021	1.60861	1.1134	1.62289	1.43663	1.55386	1.57532	2.09327	2.12618	3.17552
	1.17384	1.25877	1.11823	1.60185	1.11263	1.62496	1.4476	1.57145	1.4669	1.83868	2.04311	3.04154
	1.17666	1.26107	1.11521	1.59283	1.10863	1.61354	1.46209	1.58051	1.3574	1.57439	1.90141	2.80034
	1.16332	1.2593	1.11587	1.58625	1.1029	1.59168	1.47177	1.5956	1.25242	1.314	1.71771	2.47493
	1.1576	1.26086	1.12015	1.58056	1.10249	1.56138	1.46632	1.61005	1.15695	1.07408	1.50941	2.10002
	1.15481	1.26486	1.12335	1.57416	1.10254	1.53762	1.45899	1.6307	1.07233	0.869014	1.29458	1.72602
	1.15109	1.26876	1.1284	1.56843	1.10346	1.48327	1.45182	1.65034	1.00032	0.702423	1.09849	1.38594
	1.13837	1.27236	1.1335	1.56217	1.10082	1.43745	1.43414	1.65462	0.942587	0.573133	0.935751	1.09776
	1.14342	1.27846	1.13576	1.55605	1.09635	1.3919	1.419	1.66055	0.903339	0.510819	0.806506	0.801555
	1.15074	1.28451	1.14008	1.5565	1.09673	1.34705	1.40483	1.66206	0.897445	0.437854	0.697247	0.627797
	1.14612	1.28859	1.15195	1.55768	1.10137	1.30212	1.38968	1.68357	0.898419	0.428335	0.610011	0.490598
	1.14035	1.30096	1.15781	1.55555	1.10541	1.26221	1.37739	1.70504	0.917409	0.451318	0.554853	0.389485
	1.133	1.30606	1.16722	1.55694	1.10891	1.22932	1.35582	1.6969	0.961807	0.509595	0.52753	0.313358
	1.13557	1.30612	1.1703	1.55823	1.11416	1.1991	1.33611	1.68465	1.03824	0.610433	0.532206	0.256867
	1.1525	1.30553	1.17291	1.55924	1.12205	1.18368	1.3237	1.6651	1.14206	0.755378	0.578476	0.241806
	1.15474	1.30183	1.17833	1.56652	1.13332	1.15899	1.31417	1.64039	1.27088	0.880136	0.673878	0.309256
	1.14759	1.30506	1.18504	1.57732	1.14908	1.15083	1.30506	1.62346	1.40991	1.16477	0.815262	0.457039
	1.1453	1.30518	1.19097	1.58657	1.16038	1.15125	1.29554	1.60752	1.54472	1.40906	1.00253	0.672801
	1.14827	1.30047	1.20199	1.59551	1.1673	1.15628	1.29681	1.59453	1.66355	1.65877	1.22812	0.948676
	1.15343	1.2972	1.21339	1.60398	1.17513	1.16881	1.29977	1.57526	1.75408	1.88727	1.46676	1.27431
	1.16103	1.29518	1.21804	1.61174	1.18278	1.18172	1.30788	1.55156	1.81965	2.07672	1.68812	1.62838
	1.16807	1.2937	1.22542	1.62225	1.18862	1.19227	1.32105	1.53591	1.86222	2.21816	1.81118	1.98133
	1.16936	1.29127	1.23938	1.62891	1.19369	1.20687	1.33458	1.52323	1.87264	2.30156	2.03085	2.19892
	1.17312	1.28031	1.25427	1.6264	1.19522	1.21904	1.34337	1.51891	1.84675	2.32206	2.10887	2.59606
	1.17645	1.27561	1.2654	1.61912	1.19118	1.22448	1.35682	1.52766	1.7893	2.27969	2.18664	2.82334
	1.1785	1.27589	1.27238	1.61292	1.18733	1.22829	1.36811	1.53293	1.70419	2.17164	2.17188	2.96638
	1.18316	1.28907	1.28609	1.60813	1.18491	1.22878	1.36805	1.53024	1.6025	2.0059	2.10238	3.00751
	1.19107	1.27996	1.30749	1.60652	1.18688	1.22434	1.36527	1.53582	1.49144	1.80036	1.97451	2.93529
	1.20655	1.23173	1.32237	1.60528	1.19395	1.21585	1.36228	1.54055	1.42015	1.57145	1.8047	2.75746
	1.20373	1.19469	1.33583	1.60159	1.19948	1.20186	1.35775	1.54639	1.28296	1.4159	1.61611	2.48763
	1.20767	1.18306	1.34943	1.60246	1.1957	1.18971	1.35085	1.55255	1.19021	1.13021	1.42405	2.15551
	1.21788	1.16488	1.35648	1.60359	1.18553	1.18266	1.34599	1.5594	1.1084	0.948647	1.25251	1.79944
	1.22397	1.12657	1.36302	1.60015	1.1746	1.17	1.33585	1.56226	1.04812	0.794692	1.16248	1.46177
	1.23133	1.08741	1.36895	1.59356	1.16617	1.15592	1.32801	1.5575	1.01094	0.666327	1.01823	1.16697
	1.24542	1.05943	1.37435	1.58792	1.16518	1.14226	1.31743	1.54649	0.990097	0.572706	0.941387	0.919642
	1.25389	1.02587	1.38186	1.5863	1.16421	1.12568	1.30001	1.55675	0.99265	0.519508	0.878953	0.714056
	1.25664	0.97807	1.38813	1.58305	1.16298	1.10929	1.28145	1.57385	1.02596	0.498952	0.830065	0.542606
	1.25975	0.932474	1.39046	1.57594	1.16216	1.09658	1.26017	1.56121	1.09024	0.508348	0.801186	0.414018
	1.26519	0.900264	1.38883	1.5737	1.16534	1.0859	1.24326	1.54323	1.17606	0.546584	0.802331	0.323169
	1.27284	0.874008	1.38535	1.57348	1.17369	1.07927	1.23408	1.52242	1.28219	0.610512	0.842125	0.255371
	1.27513	0.837397	1.38646	1.56872	1.18573	1.07929	1.22658	1.50324	1.4076	0.70033	0.89419	0.213545
	1.28305	0.805756	1.39038	1.56182	1.20379	1.07952	1.2161	1.47587	1.53725	0.827808	1.05444	0.212039
	1.29285	0.745019	1.39012	1.55464	1.21967	1.0821	1.21223	1.44196	1.66701	0.991032	1.22591	0.263696
	1.29742	0.720417	1.39092	1.54503	1.23041	1.08202	1.22019	1.40966	1.79116	1.18194	1.35815	0.388536
	1.30154	0.694014	1.39203	1.5326	1.24092	1.08253	1.23123	1.37326	1.88956	1.3866	1.64401	0.589346
	1.30456	0.660597	1.39131	1.5243	1.25378	1.08852	1.2434	1.34936	1.95866	1.57832	1.85656	0.859198
	1.31323	0.630955	1.39284	1.51755	1.26442	1.09969	1.25504	1.30589	1.99798	1.74345	2.05113	1.18138
	1.31369	0.607797	1.38963	1.5065	1.27258	1.10771	1.26503	1.27054	2.00058	1.87423	2.21467	1.52561
	1.31082	0.58773	1.38512	1.50249	1.27857	1.1128	1.2783	1.23573	1.97076	1.96202	2.33004	1.86801
	1.32236	0.576709	1.38571	1.50125	1.28008	1.12026	1.2841	1.20628	1.90868	1.99816	2.38196	2.18777
	1.33396	0.575714	1.38296	1.49452	1.28293	1.12347	1.28105	1.17963	1.81448	1.97991	2.3594	2.46847
	1.32954	0.567341	1.38006	1.4853	1.28395	1.12249	1.28441	1.1775	1.70447	1.90893	2.27076	2.61023
	1.31901	0.557637	1.37556	1.47996	1.28144	1.12751	1.28971	1.18674	1.58996	1.78787	2.1293	2.82766
	1.32347	0.560621	1.3744	1.47753	1.27833	1.13367	1.28672	1.18704	1.47424	1.6854	1.94313	2.86393
	1.33604	0.562566	1.37578	1.46583	1.27924	1.13641	1.28401	1.18527	1.39674	1.45592	1.73135	2.78896
	1.34154	0.565156	1.36757	1.45481	1.27768	1.14339	1.27864	1.17681	1.25997	1.27106	1.51627	2.61567
	1.33386	0.574848	1.35785	1.44695	1.27458	1.15094	1.26773	1.17323	1.17874	1.0959	1.32183	2.36793
	1.32921	0.584559	1.35108	1.4377	1.27679	1.1539	1.25873	1.16923	1.11498	0.939897	1.17022	2.06597
	1.33974	0.594951	1.34125	1.42632	1.27864	1.15374	1.25426	1.15938	1.06927	0.808727	1.05595	1.73787
	1.34737	0.607838	1.33465	1.4169	1.27857	1.15423	1.24755	1.15688	1.04768	0.711022	0.970283	1.4311
	1.34005	0.62235	1.33549	1.40764	1.27746	1.15425	1.23998	1.16529	1.05382	0.644269	0.907736	1.1684
	1.34255	0.636334	1.33923	1.39688	1.27605	1.15326	1.24003	1.1755	1.08196	0.607134	0.857601	0.949386
	1.3523	0.649606	1.33867	1.38324	1.27348	1.15453	1.24138	1.17646	1.13138	0.598676	0.820671	0.765007
	1.34887	0.662507	1.33271	1.36958	1.27474	1.1543	1.23956	1.1874	1.17594	0.611547	0.803146	0.605268
	1.34977	0.673186	1.32562	1.35739	1.28163	1.15039	1.23477	1.19166	1.29973	0.641517	0.806708	0.468659
	1.35455	0.685908	1.32505	1.34866	1.2875	1.15034	1.22533	1.19009	1.41566	0.690825	0.858935	0.355321
	1.35997	0.69627	1.32505	1.3401	1.29084	1.15295	1.21334	1.18785	1.54476	0.738913	0.947399	0.274821
	1.35794	0.702713	1.32308	1.32911	1.29339	1.15504	1.20935	1.17535	1.67397	0.858163	1.08395	0.249754
	1.35759	0.714456	1.32396	1.31872	1.29837	1.15663	1.22152	1.15987	1.79499	0.977771	1.2694	0.2866
	1.36089	0.725563	1.31904	1.31318	1.30574	1.16139	1.23653	1.14196	1.89725	1.11202	1.48277	0.377794
	1.36452	0.733415	1.31866	1.31161	1.31199	1.16135	1.24932	1.12935	1.96949	1.25343	1.70239	0.516013
	1.36373	0.74654	1.31553	1.31226	1.31917	1.16412	1.26382	1.11409	2.00711	1.39442	1.91127	0.705386
	1.36632	0.758929	1.31459	1.31063	1.32452	1.17074	1.27806	1.09211	2.01036	1.51838	2.10112	0.948479
	1.36884	0.765647	1.3239	1.30281	1.32955	1.17713	1.29172	1.07056	1.97618	1.61831	2.25594	1.22725
	1.36539	0.772202	1.33851	1.29087	1.33249	1.18335	1.30469	1.05939	1.90598	1.68762	2.35111	1.51533
	1.36874	0.774909	1.33811	1.27973	1.34034	1.19184	1.31261	1.04808	1.81312	1.71248	2.37583	1.7874
	1.37573	0.775885	1.3338	1.27231	1.34284	1.20109	1.31502	1.03915	1.69986	1.69361	2.3263	1.94384
	1.38348	0.77844	1.33025	1.26229	1.34022	1.20725	1.31291	1.03766	1.57499	1.64164	2.20321	2.22317
	1.38705	0.77764	1.32774	1.25371	1.33852	1.21293	1.31271	1.04284	1.45451	1.56585	2.02359	2.35831
	1.38518	0.774963	1.32918	1.25132	1.33673	1.2202	1.30659	1.04879	1.34386	1.46905	1.80825	2.43053
	1.38572	0.775883	1.33222	1.24987	1.3292	1.22804	1.29662	1.05492	1.25068	1.36094	1.58084	2.42851
	1.38911	0.771993	1.33257	1.24537	1.31963	1.23431	1.29052	1.06001	1.18092	1.24813	1.43623	2.34292
	1.39307	0.76551	1.32523	1.23593	1.32071	1.23962	1.27862	1.06963	1.1265	1.13767	1.19155	2.19403
	1.39336	0.760229	1.3135	1.22571	1.32498	1.24538	1.2696	1.07486	1.08218	1.03806	1.05362	2.00217
	1.40325	0.755989	1.30187	1.21591	1.32134	1.24643	1.26368	1.07916	1.05594	0.952575	0.955735	1.85602
	1.40872	0.75161	1.29544	1.20732	1.31203	1.23961	1.25193	1.08607	1.05313	0.888746	0.890407	1.55742
	1.40186	0.747001	1.29136	1.19864	1.30754	1.23097	1.23591	1.088	1.07577	0.839799	0.844518	1.34649
	1.40297	0.745276	1.28315	1.18848	1.30477	1.223	1.22295	1.09508	1.1231	0.803458	0.813599	1.15849
	1.40902	0.74402	1.27845	1.17552	1.29835	1.21923	1.20988	1.10181	1.19378	0.778474	0.791537	0.995303
	1.41811	0.744669	1.27211	1.16869	1.29514	1.21646	1.19081	1.10833	1.28804	0.767254	0.785503	0.852116
	1.42772	0.744225	1.26409	1.15253	1.29235	1.20879	1.18293	1.112	1.40568	0.776435	0.813556	0.723848
	1.43066	0.748537	1.25806	1.14583	1.29198	1.19849	1.16332	1.10789	1.54076	0.802746	0.891692	0.613942
	1.4297	0.755258	1.25849	1.14587	1.29596	1.18917	1.11922	1.10296	1.67653	0.846535	1.02799	0.53024
	1.43077	0.760058	1.26692	1.14571	1.30009	1.18264	1.10071	1.10081	1.8006	0.906869	1.2152	0.489046
	1.42946	0.767859	1.2761	1.14317	1.30595	1.17402	1.11276	1.10023	1.90754	0.978719	1.4353	0.488352
	1.42531	0.772199	1.28399	1.141	1.3164	1.16456	1.12228	1.09018	1.99367	1.0402	1.67553	0.522154
	1.43253	0.774666	1.29411	1.13861	1.32974	1.16188	1.13361	1.07838	2.05008	1.16543	1.91554	0.598098
	1.43863	0.783064	1.307	1.1366	1.34083	1.15805	1.13978	1.06608	2.06855	1.2538	2.13714	0.707197
	1.43525	0.791299	1.32255	1.13388	1.34859	1.1544	1.14913	1.05353	2.05256	1.33294	2.32339	0.843824
	1.43579	0.799399	1.33545	1.12848	1.35131	1.15886	1.15062	1.04133	2.00602	1.39283	2.45249	1.01143
	1.44627	0.804661	1.34928	1.12032	1.3515	1.16219	1.14894	1.02545	1.92369	1.42524	2.50581	1.19138
	1.45612	0.807599	1.36006	1.11109	1.35325	1.16377	1.15454	1.01442	1.80845	1.43553	2.47187	1.37275
	1.44767	0.811451	1.36516	1.10272	1.35458	1.16869	1.16267	1.00631	1.67343	1.4291	2.39243	1.53855
	1.44274	0.816229	1.36872	1.09404	1.35122	1.17157	1.15239	0.998445	1.54326	1.40506	2.17163	1.67308
	1.45662	0.826991	1.36976	1.08854	1.34779	1.17206	1.13708	0.996377	1.42808	1.3742	1.93416	1.7365
	1.46721	0.834086	1.37234	1.09222	1.35141	1.17256	1.13888	1.00014	1.3252	1.3356	1.67779	1.8129
	1.47105	0.842891	1.37636	1.10446	1.35487	1.17227	1.14721	1.00139	1.23469	1.28808	1.43795	1.81628
	1.46992	0.850386	1.38039	1.11267	1.35583	1.17387	1.14857	0.999941	1.16351	1.24	1.23419	1.7733
	1.46676	0.85727	1.38012	1.10936	1.36315	1.17369	1.13926	0.997965	1.11932	1.21028	1.07889	1.69457
	1.469	0.87917	1.37554	1.09814	1.37314	1.17249	1.12343	0.992619	1.09631	1.15156	0.974929	1.59289
	1.47352	0.89801	1.36948	1.0971	1.38398	1.16938	1.10648	0.990577	1.09444	1.10968	0.911383	1.47624
	1.47494	0.923276	1.36629	1.09636	1.39983	1.1651	1.09161	0.988017	1.11785	1.07058	0.87391	1.35946
	1.47458	0.949513	1.36987	1.09625	1.4133	1.16092	1.07793	0.984254	1.16592	1.03147	0.841458	1.24803
	1.47275	0.960797	1.37741	1.0993	1.42534	1.1572	1.06702	0.987122	1.24305	0.998249	0.817135	1.14184
	1.47391	0.968842	1.38323	1.10189	1.43725	1.1539	1.05734	0.988754	1.34342	0.964536	0.77258	1.05175
	1.47399	0.961323	1.37936	1.10848	1.44263	1.14892	1.04858	0.995771	1.46073	0.931104	0.766645	0.975178
	1.47631	0.948118	1.37143	1.12892	1.44829	1.14704	1.04408	1.00999	1.58608	0.90619	0.809095	0.903031
	1.4823	0.953261	1.37006	1.14572	1.45362	1.1451	1.04268	1.02078	1.71223	0.891461	0.907772	0.841821
	1.48512	0.942242	1.36747	1.15976	1.45836	1.13913	1.04355	1.02655	1.83225	0.891701	1.06704	0.797194
	1.4857	0.927973	1.35882	1.17052	1.45837	1.13555	1.04513	1.03152	1.93464	0.903816	1.28115	0.768308
	1.48755	0.943897	1.35198	1.17009	1.45985	1.13405	1.05125	1.03828	2.01338	0.922881	1.52772	0.75789
	1.48804	0.966495	1.34439	1.16154	1.46258	1.13108	1.06065	1.04635	2.06067	0.940692	1.78023	0.771665
	1.4901	0.985964	1.3378	1.1481	1.46557	1.13083	1.07265	1.04553	2.06887	0.990885	2.01333	0.80491
	1.48844	1.00676	1.33797	1.13061	1.46836	1.12899	1.09034	1.04599	2.03883	1.04212	2.21755	0.85636
	1.48605	1.02368	1.34064	1.11366	1.47208	1.12538	1.11296	1.04246	1.97915	1.08859	2.37992	0.906509
	1.48504	1.00733	1.3439	1.0958	1.47287	1.12401	1.1284	1.03593	1.89692	1.1302	2.48338	1.01936
	1.48403	0.970737	1.34863	1.07041	1.47636	1.1229	1.14389	1.02996	1.79453	1.17368	2.5092	1.11679
	1.48432	0.971994	1.35354	1.05061	1.48221	1.12083	1.16271	1.02468	1.67452	1.20277	2.44698	1.20739
	1.4826	0.975461	1.35948	1.01908	1.4944	1.11718	1.17429	1.01845	1.55067	1.2186	2.29833	1.2829
	1.48213	0.954372	1.36451	1.00194	1.50075	1.11132	1.18427	1.01394	1.43254	1.23092	2.07063	1.34501
	1.48446	0.93314	1.36747	0.990157	1.50849	1.10588	1.1881	1.01464	1.35984	1.23539	1.79214	1.38846
	1.48572	0.930284	1.36946	0.98321	1.5173	1.10066	1.18171	1.01384	1.24308	1.23505	1.50714	1.40602
	1.48426	0.92206	1.37218	0.971212	1.51988	1.09277	1.16545	1.01473	1.17345	1.23241	1.26096	1.40141
	1.48157	0.91127	1.3756	0.967509	1.51771	1.08437	1.15771	1.0164	1.12392	1.229	1.08449	1.37523
	1.4807	0.882969	1.37733	0.973249	1.51972	1.0768	1.15744	1.00948	1.09844	1.21972	0.977692	1.33421
	1.4781	0.865706	1.37686	0.975918	1.51894	1.07163	1.15729	0.997701	1.09749	1.20126	0.918404	1.28671
	1.47512	0.86559	1.37828	0.979216	1.5152	1.06811	1.14802	0.992837	1.12351	1.18113	0.884229	1.23656
	1.47536	0.842393	1.38017	0.989629	1.50913	1.06473	1.14183	0.990519	1.17596	1.15477	0.858932	1.18999
	1.47145	0.81269	1.37952	1.00112	1.50401	1.06006	1.13757	0.988345	1.25592	1.12511	0.827295	1.15033
	1.46556	0.793033	1.38382	1.01297	1.50007	1.05272	1.13617	0.986615	1.36482	1.09117	0.788371	1.11542
	1.45993	0.796356	1.39332	1.02168	1.48735	1.04717	1.14144	0.979536	1.4986	1.04316	0.758738	1.08472
	1.45374	0.77369	1.40044	1.02789	1.4746	1.04076	1.14573	0.981084	1.59845	0.991376	0.761035	1.06383
	1.45225	0.758546	1.4061	1.03041	1.4703	1.03051	1.14473	0.992085	1.79633	0.939131	0.81762	1.05127
	1.45137	0.745273	1.41746	1.03101	1.46584	1.02108	1.13866	1.00321	1.92432	0.903219	0.937007	1.04557
	1.44243	0.712659	1.42289	1.03067	1.45827	1.01433	1.13726	1.01113	2.02588	0.837191	1.11454	1.04519
	1.4399	0.68328	1.42442	1.02915	1.45441	1.00894	1.13864	1.01289	2.05309	0.790446	1.34051	1.04537
	1.43716	0.681751	1.42829	1.02502	1.4505	1.0002	1.14358	1.01769	2.15472	0.759884	1.59647	1.04921
	1.43648	0.694381	1.43407	1.01673	1.44146	0.988932	1.15423	1.02459	2.17084	0.746633	1.85642	1.05753
	1.43435	0.697288	1.43917	1.01607	1.4346	0.976561	1.17071	1.02088	2.15508	0.740611	2.10182	1.07204
	1.43316	0.686437	1.43513	1.01525	1.42722	0.964028	1.19834	1.01467	2.10811	0.737813	2.32046	1.09092
	1.43588	0.662823	1.42727	1.00388	1.41919	0.95407	1.22787	1.01075	2.02479	0.743723	2.49399	1.10915
	1.43284	0.648134	1.42453	0.991065	1.41515	0.942183	1.25222	0.999625	1.91257	0.755632	2.60305	1.12928
	1.42936	0.633095	1.42186	0.98465	1.41136	0.929575	1.26317	0.987567	1.78384	0.773185	2.63127	1.15038
	1.42757	0.617647	1.4132	0.981396	1.41399	0.915531	1.26831	0.978396	1.65554	0.791303	2.56822	1.16659
	1.42732	0.593383	1.40123	0.974808	1.41542	0.900794	1.27341	0.969042	1.53651	0.805803	2.42797	1.17956
	1.428	0.583773	1.39139	0.96699	1.41783	0.890411	1.27389	0.955207	1.42867	0.820427	2.22654	1.19199
	1.42671	0.584593	1.38554	0.959403	1.42313	0.881686	1.277	0.948442	1.3354	0.838132	2.0595	1.19572
	1.42702	0.566236	1.3724	0.95303	1.42518	0.869711	1.27783	0.945224	1.25576	0.851324	1.73275	1.19008
	1.42722	0.552166	1.36739	0.94553	1.42993	0.858308	1.27394	0.935924	1.19189	0.875518	1.51572	1.18132
	1.42698	0.549328	1.3606	0.938468	1.43996	0.845127	1.26229	0.925136	1.14578	0.889477	1.32951	1.17073
	1.42433	0.538134	1.35153	0.928361	1.44881	0.833261	1.24881	0.917946	1.12178	0.906375	1.17906	1.16174
	1.42486	0.507859	1.34599	0.910212	1.45838	0.825547	1.23868	0.912195	1.12463	0.932037	1.10241	1.15491
	1.42766	0.486714	1.34595	0.896166	1.47077	0.817788	1.23377	0.904357	1.15047	0.948291	0.99394	1.15093
	1.42463	0.517216	1.34797	0.892455	1.48297	0.810973	1.23053	0.889646	1.2004	0.952173	0.941564	1.1508
	1.42165	0.536332	1.35158	0.891728	1.49349	0.80349	1.22266	0.884244	1.27761	0.965682	0.902688	1.15206
	1.42266	0.523227	1.35691	0.892035	1.50686	0.797685	1.21199	0.881319	1.38252	0.974776	0.872491	1.15684
	1.42279	0.505107	1.36253	0.893477	1.52182	0.792067	1.20222	0.877284	1.50939	0.97039	0.858028	1.1652
	1.4239	0.489116	1.36372	0.898744	1.53529	0.78872	1.19648	0.87456	1.64944	0.951247	0.87389	1.17218
	1.42484	0.468178	1.36354	0.906004	1.55009	0.780911	1.19412	0.877919	1.79267	0.916947	0.929327	1.17651
	1.42276	0.454992	1.36641	0.907708	1.56318	0.774362	1.19086	0.880884	1.92573	0.865079	1.03157	1.17767
	1.42459	0.447877	1.37213	0.912471	1.57345	0.773529	1.18808	0.881754	2.02885	0.811983	1.18218	1.17385
	1.42575	0.445237	1.37935	0.920278	1.57888	0.768621	1.18983	0.88596	2.09546	0.766286	1.37561	1.16336
	1.42759	0.4402	1.38454	0.92466	1.58986	0.7616	1.19816	0.888842	2.1315	0.716166	1.60645	1.14858
	1.42865	0.418312	1.38665	0.931431	1.59475	0.756457	1.21072	0.89336	2.13124	0.665983	1.85679	1.12783
	1.42492	0.424152	1.38717	0.942909	1.5965	0.75136	1.22791	0.89306	2.0968	0.627296	2.10275	1.10505
	1.42684	0.439558	1.38397	0.942168	1.59557	0.743804	1.24436	0.884921	2.03503	0.602276	2.32909	1.08145
	1.43166	0.443004	1.38124	0.94136	1.59275	0.735063	1.27236	0.867434	1.95543	0.584176	2.51902	1.06081
	1.43048	0.441751	1.38559	0.941751	1.58628	0.731074	1.28658	0.846015	1.86076	0.56803	2.61147	1.0404
	1.43208	0.431935	1.38917	0.944222	1.58306	0.727914	1.29657	0.82542	1.75033	0.553677	2.65482	1.02718
	1.43392	0.429418	1.39271	0.952636	1.58118	0.719367	1.30758	0.813688	1.6359	0.543828	2.67081	1.01073
	1.43838	0.425474	1.39728	0.956401	1.57936	0.711917	1.3225	0.793581	1.51642	0.539212	2.56984	1.00424
	1.44058	0.414032	1.40144	0.95334	1.58164	0.707287	1.32709	0.767866	1.39717	0.544631	2.39854	1.0007
	1.44058	0.41878	1.41008	0.952095	1.58789	0.702822	1.32074	0.755083	1.29085	0.579814	2.16909	0.997412
	1.44293	0.415829	1.42123	0.945768	1.59207	0.69771	1.33028	0.742252	1.19802	0.607488	2.00178	0.995596
	1.44388	0.398627	1.43258	0.940357	1.59578	0.691206	1.34902	0.724256	1.12389	0.62542	1.75376	0.989767
	1.44965	0.411002	1.4412	0.929249	1.60316	0.685732	1.34531	0.714197	1.07144	0.639347	1.45343	0.980482
	1.45488	0.452532	1.4468	0.92152	1.60735	0.679438	1.32632	0.709208	1.04122	0.655895	1.26579	0.976335
	1.4552	0.439467	1.45602	0.912892	1.60849	0.672242	1.30341	0.700126	1.03436	0.683642	1.11155	0.97547
	1.45633	0.387293	1.461	0.907331	1.609	0.665985	1.28669	0.695423	1.05679	0.71253	0.988866	0.976509
	1.46138	0.382921	1.4594	0.904514	1.60793	0.657463	1.28183	0.682128	1.10913	0.730926	0.895339	0.981733
	1.46363	0.40167	1.46239	0.904447	1.60527	0.645085	1.27952	0.672163	1.18907	0.746142	0.827742	0.990724
	1.46335	0.404237	1.47392	0.905211	1.60085	0.635917	1.27484	0.669215	1.2958	0.75481	0.794446	1.00388
	1.46569	0.398422	1.48358	0.904013	1.59766	0.632245	1.26486	0.655887	1.42675	0.746839	0.764679	1.02052
	1.47105	0.395882	1.48221	0.899532	1.59239	0.624909	1.25145	0.642787	1.57264	0.72389	0.78509	1.04127
	1.47576	0.403783	1.48164	0.895947	1.59007	0.612688	1.24093	0.637108	1.72038	0.688597	0.826146	1.058
	1.47677	0.414207	1.48466	0.895229	1.58951	0.605058	1.23216	0.630038	1.86027	0.650141	0.950657	1.06766
	1.48113	0.414832	1.48728	0.897267	1.58729	0.601076	1.22827	0.630017	1.97495	0.607883	1.09576	1.07054
	1.48517	0.402786	1.49072	0.898005	1.58371	0.591829	1.23191	0.639768	2.05174	0.564324	1.28045	1.06114
	1.48606	0.394582	1.4994	0.897037	1.58379	0.581497	1.24523	0.646406	2.07125	0.526883	1.50134	1.03933
	1.49198	0.397083	1.51073	0.89946	1.58758	0.569708	1.26351	0.648393	2.07885	0.492155	1.74301	1.00196
	1.49661	0.411281	1.52005	0.905162	1.58782	0.557535	1.28553	0.640705	2.03202	0.454938	1.98663	0.955926
	1.49748	0.429818	1.52907	0.907004	1.58877	0.551985	1.313	0.632303	1.95408	0.419452	2.21842	0.911013
	1.50025	0.434688	1.53744	0.905714	1.58994	0.541112	1.33928	0.622218	1.85535	0.402261	2.41486	0.860172
	1.501	0.424799	1.54429	0.907279	1.58949	0.533976	1.35535	0.604685	1.74705	0.376294	2.56166	0.809965
	1.50211	0.415445	1.55375	0.909327	1.5884	0.5281	1.3697	0.593702	1.63689	0.362343	2.65233	0.769693
	1.50782	0.417719	1.56487	0.910949	1.58642	0.520795	1.3877	0.573143	1.52959	0.355926	2.66703	0.732604
	1.51355	0.419256	1.57079	0.909929	1.5871	0.513201	1.39785	0.553944	1.46056	0.358223	2.60447	0.698789
	1.51636	0.411047	1.58535	0.908115	1.58587	0.507595	1.40664	0.537534	1.32785	0.364492	2.47791	0.671044
	1.51769	0.408938	1.59121	0.904819	1.58447	0.502672	1.41394	0.516448	1.23208	0.376695	2.29447	0.650348
	1.52169	0.415658	1.59202	0.900214	1.58523	0.499784	1.41259	0.500008	1.15254	0.390321	2.07329	0.632066
	1.52642	0.41755	1.59277	0.89533	1.58757	0.494263	1.40795	0.485592	1.0857	0.40972	1.91726	0.61424
	1.53283	0.420869	1.59841	0.887957	1.58684	0.487988	1.39707	0.472805	1.03563	0.435359	1.61408	0.604802
	1.53633	0.424144	1.60846	0.875633	1.58959	0.483727	1.3765	0.461551	1.01312	0.455709	1.4031	0.600184
	1.53814	0.427819	1.61059	0.864859	1.59063	0.477707	1.35758	0.455118	1.00458	0.478703	1.21924	0.596817
	1.54141	0.429294	1.60856	0.857701	1.59132	0.472715	1.34218	0.453545	1.02768	0.501671	1.06469	0.601812
	1.54673	0.430075	1.60738	0.844515	1.5928	0.468732	1.32399	0.449848	1.08191	0.520124	0.937012	0.617102
	1.55238	0.430051	1.60712	0.831157	1.59112	0.463993	1.30759	0.43785	1.1667	0.532577	0.839666	0.638176
	1.55488	0.427035	1.60552	0.820811	1.59026	0.460515	1.29316	0.426282	1.27913	0.538673	0.777153	0.665939
	1.5599	0.427061	1.59886	0.811766	1.59449	0.458461	1.27942	0.427571	1.41496	0.539867	0.749702	0.698126
	1.56559	0.425123	1.59171	0.803488	1.59973	0.453998	1.26532	0.434554	1.56212	0.532635	0.763925	0.733152
	1.57125	0.4266	1.58863	0.793322	1.60481	0.453367	1.24354	0.419339	1.65993	0.515802	0.821917	0.77119
	1.57375	0.43095	1.58574	0.783488	1.61307	0.456542	1.22426	0.397193	1.84305	0.49564	0.918269	0.804288
	1.57784	0.432933	1.58371	0.774267	1.62328	0.45151	1.22492	0.401756	1.94565	0.476019	1.05384	0.825175
	1.5822	0.430958	1.58372	0.764514	1.63327	0.446147	1.23848	0.425383	2.01814	0.445826	1.23137	0.836945
	1.58608	0.426488	1.57929	0.752085	1.64248	0.444112	1.2483	0.438736	2.05324	0.408255	1.44407	0.82786
	1.59302	0.424877	1.57452	0.742457	1.64823	0.445131	1.2687	0.444607	2.04398	0.373703	1.67619	0.794717
	1.59575	0.4264	1.57022	0.734193	1.65119	0.449004	1.28803	0.443885	1.99636	0.334405	1.91175	0.752257
	1.60001	0.427641	1.56502	0.720352	1.65152	0.448682	1.31328	0.434762	1.92332	0.296091	2.1323	0.698112
	1.60423	0.424983	1.55924	0.706318	1.65045	0.444479	1.33858	0.423273	1.82889	0.264657	2.32186	0.637151
	1.60481	0.420271	1.55354	0.702928	1.64923	0.440238	1.35946	0.41511	1.71245	0.243554	2.47056	0.57944
	1.60743	0.419481	1.55059	0.703211	1.64087	0.43805	1.36824	0.406013	1.58609	0.230699	2.56811	0.526629
	1.61336	0.422491	1.545	0.699462	1.63296	0.432385	1.36569	0.3952	1.45905	0.2216	2.60144	0.484716
	1.62177	0.424113	1.53649	0.698837	1.62616	0.431621	1.3634	0.380952	1.33531	0.218883	2.58765	0.453828
	1.62441	0.424502	1.52938	0.698844	1.62112	0.43221	1.36364	0.366922	1.21833	0.222355	2.47276	0.429738
	1.62717	0.420222	1.52213	0.697389	1.61897	0.426878	1.36597	0.352529	1.10703	0.237208	2.31718	0.412364
	1.63083	0.413177	1.51423	0.69261	1.61861	0.424716	1.36931	0.339509	1.00742	0.262015	2.11457	0.40321
	1.63202	0.41236	1.51081	0.686287	1.61625	0.423015	1.36325	0.326757	0.925022	0.284613	1.88112	0.398477
	1.63535	0.408949	1.50688	0.684907	1.61215	0.417589	1.34721	0.31678	0.861869	0.294968	1.63955	0.392076
	1.63486	0.40537	1.50082	0.685193	1.61262	0.412333	1.33268	0.309008	0.821483	0.302343	1.40196	0.387514
	1.64403	0.408221	1.49898	0.680478	1.61243	0.41341	1.31575	0.299838	0.811684	0.319555	1.18401	0.38704
	1.64542	0.40745	1.49762	0.680037	1.60947	0.411928	1.29951	0.298494	0.835496	0.344552	0.996351	0.392717
	1.63371	0.40793	1.49137	0.678325	1.60688	0.408343	1.28615	0.303372	0.891934	0.36739	0.847335	0.401337
	1.63148	0.406436	1.48506	0.665768	1.60227	0.409694	1.27148	0.308266	0.981149	0.385323	0.742177	0.420367
	1.63951	0.399601	1.48142	0.654596	1.5976	0.413536	1.25847	0.310177	1.10329	0.394555	0.675099	0.447055
	1.64777	0.400396	1.47767	0.65257	1.59019	0.413613	1.24734	0.306238	1.25346	0.394806	0.643242	0.482714
	1.6476	0.403502	1.4743	0.649762	1.58398	0.413732	1.23998	0.308193	1.41866	0.388006	0.649508	0.530131
	1.64424	0.39976	1.47177	0.644432	1.58274	0.411696	1.2305	0.317225	1.58443	0.373313	0.699595	0.575158
	1.63798	0.39588	1.4681	0.639516	1.58545	0.411104	1.21507	0.319813	1.73578	0.355735	0.799591	0.615012
	1.63741	0.394568	1.46974	0.636954	1.58372	0.412231	1.20959	0.316882	1.86179	0.335722	0.951377	0.649783
	1.63682	0.398095	1.47021	0.639363	1.57491	0.408698	1.23267	0.315153	1.95484	0.318365	1.15142	0.66908
	1.63306	0.399818	1.47113	0.637778	1.57021	0.405782	1.26923	0.318077	2.01047	0.301934	1.38753	0.677952
	1.62719	0.396194	1.4746	0.633754	1.57372	0.406912	1.3031	0.319221	2.02567	0.283899	1.64199	0.672469
	1.62335	0.39507	1.47713	0.626813	1.58332	0.405085	1.32848	0.317744	2.00143	0.268705	1.89655	0.647994
	1.62391	0.395634	1.4812	0.617826	1.5936	0.400693	1.34474	0.318242	1.93955	0.258386	2.04511	0.607446
	1.62548	0.397595	1.48625	0.614074	1.60131	0.398407	1.35952	0.312404	1.83867	0.251309	2.31099	0.558811
	1.62552	0.39371	1.49132	0.609208	1.60492	0.396122	1.37313	0.306063	1.70782	0.240061	2.45226	0.512368
	1.62231	0.395808	1.49989	0.600286	1.6072	0.394407	1.38671	0.301951	1.56127	0.234045	2.54349	0.462623
	1.61938	0.40271	1.50961	0.589708	1.60992	0.392466	1.39328	0.292521	1.40523	0.246612	2.57295	0.41225
	1.61437	0.40346	1.5142	0.579724	1.60969	0.395369	1.39719	0.287465	1.25083	0.260394	2.53216	0.372914
	1.61042	0.40399	1.522	0.571613	1.61431	0.396423	1.41308	0.277919	1.10763	0.26004	2.42515	0.347332
	1.60895	0.406587	1.52758	0.565349	1.61815	0.387558	1.43064	0.268699	0.975609	0.262643	2.25927	0.332477
	1.6082	0.40837	1.5342	0.557577	1.61276	0.387158	1.43313	0.258019	0.860225	0.27682	2.04387	0.321415
	1.60666	0.409911	1.54533	0.548503	1.60774	0.385998	1.42134	0.249557	0.770151	0.295064	1.79762	0.310185
	1.60363	0.412808	1.55882	0.533431	1.60823	0.384749	1.39799	0.243447	0.708014	0.310192	1.54324	0.299106
	1.60202	0.414915	1.5663	0.520179	1.6092	0.383087	1.37453	0.242565	0.674206	0.318058	1.3017	0.288507
	1.59386	0.416479	1.5736	0.512823	1.60948	0.383243	1.36471	0.243925	0.67398	0.325627	1.08583	0.280719
	1.58287	0.421658	1.57868	0.503853	1.61494	0.382609	1.34377	0.243589	0.712274	0.34338	0.904426	0.274659
	1.56981	0.429158	1.58524	0.498488	1.62251	0.380838	1.32535	0.241418	0.78997	0.363138	0.765874	0.26638
	1.56763	0.438543	1.59334	0.497917	1.62561	0.379354	1.31212	0.232673	0.904385	0.379331	0.664223	0.261758
	1.56797	0.447562	1.59771	0.499326	1.62211	0.376395	1.2978	0.226106	1.04842	0.393202	0.596853	0.270486
	1.5574	0.453337	1.60211	0.492185	1.61661	0.374271	1.27605	0.229913	1.21281	0.401924	0.564615	0.293101
	1.54629	0.456482	1.60599	0.482184	1.61309	0.372221	1.25826	0.232849	1.39177	0.405946	0.572748	0.311658
	1.54223	0.462354	1.61294	0.46734	1.60924	0.372902	1.25112	0.233509	1.56392	0.404342	0.630991	0.362241
	1.54379	0.46478	1.61841	0.447013	1.60195	0.377464	1.24674	0.235953	1.72281	0.391746	0.738703	0.406143
	1.53793	0.471451	1.62399	0.43539	1.59544	0.377873	1.25425	0.233734	1.8654	0.37053	0.896422	0.446232
	1.53062	0.480283	1.63072	0.419578	1.58848	0.377663	1.26599	0.225343	1.97334	0.350658	1.10268	0.479552
	1.52643	0.490176	1.63827	0.404991	1.57674	0.381374	1.29226	0.219052	2.03768	0.336479	1.34405	0.502009
	1.51711	0.50052	1.64929	0.391578	1.5665	0.38885	1.32983	0.221933	2.05398	0.324599	1.5989	0.509328
	1.50727	0.506626	1.65661	0.376023	1.55762	0.390854	1.36326	0.228484	2.02784	0.312881	1.85652	0.499887
	1.49994	0.519265	1.65919	0.362569	1.53908	0.389953	1.38764	0.222622	1.96522	0.302957	2.09411	0.473395
	1.4997	0.532418	1.65868	0.352465	1.5263	0.391786	1.41316	0.211827	1.86647	0.295624	2.29091	0.436658
	1.49709	0.543272	1.66127	0.347292	1.51455	0.399016	1.42339	0.209388	1.73347	0.295639	2.44334	0.393934
	1.48082	0.551326	1.6644	0.34184	1.50492	0.409626	1.40871	0.207249	1.57906	0.306305	2.54074	0.347755
	1.47031	0.554495	1.66632	0.335129	1.49864	0.411291	1.41403	0.197797	1.41283	0.314624	2.5702	0.297971
	1.4844	0.556351	1.66332	0.328795	1.49542	0.409194	1.43936	0.187038	1.23925	0.329845	2.53119	0.252178
	1.49908	0.565729	1.66243	0.322364	1.49141	0.411263	1.44955	0.192524	1.07578	0.344806	2.42713	0.214255
	1.47926	0.580039	1.65638	0.315087	1.4902	0.412137	1.43957	0.193692	0.933426	0.363957	2.26153	0.194755
	1.46087	0.600676	1.64174	0.314212	1.49042	0.408324	1.43066	0.187568	0.808629	0.382356	2.04204	0.168778
	1.4604	0.626962	1.63178	0.313803	1.48731	0.407319	1.41356	0.183069	0.708021	0.39739	1.78862	0.158057
	1.45641	0.65027	1.62871	0.310721	1.4839	0.406051	1.40157	0.173784	0.635885	0.417792	1.52585	0.151486
	1.45161	0.663176	1.62196	0.30978	1.48405	0.403546	1.3932	0.17221	0.602385	0.439193	1.27547	0.144765
	1.44457	0.665139	1.6118	0.306574	1.48826	0.405312	1.37202	0.178894	0.606464	0.454989	1.04937	0.143601
	1.43978	0.661328	1.60321	0.301386	1.48921	0.407872	1.35158	0.174043	0.642449	0.46921	0.855512	0.145809
	1.4344	0.643145	1.5958	0.298549	1.4886	0.406401	1.33424	0.15998	0.718475	0.484686	0.703232	0.151246
	1.42821	0.637635	1.5902	0.297664	1.48979	0.406066	1.3152	0.152423	0.833664	0.496379	0.590571	0.167001
	1.41126	0.671018	1.58269	0.298185	1.48996	0.412286	1.29318	0.169217	0.97776	0.500137	0.517893	0.188616
	1.38746	0.704455	1.57533	0.295578	1.48941	0.417192	1.27267	0.177074	1.14255	0.501222	0.487119	0.225279
	1.4045	0.719435	1.568	0.292185	1.48784	0.414451	1.26131	0.174538	1.3226	0.499804	0.495112	0.272782
	1.4758	0.733642	1.55774	0.290015	1.48518	0.414403	1.26241	0.17211	1.50303	0.495982	0.546095	0.318571
	1.46499	0.748042	1.5491	0.284773	1.48082	0.417815	1.2721	0.168682	1.67161	0.485386	0.646359	0.355881
	1.40532	0.752285	1.53983	0.27441	1.47679	0.421274	1.28838	0.174613	1.81659	0.47353	0.797627	0.381783
	1.39902	0.757688	1.52822	0.269236	1.47328	0.423018	1.30663	0.190877	1.92719	0.463393	1.00342	0.396312
	1.40028	0.76485	1.52056	0.265392	1.46674	0.422289	1.35195	0.192491	2.00408	0.44953	1.25315	0.401538
	1.39343	0.764156	1.51283	0.261801	1.46332	0.425965	1.37679	0.198813	2.03555	0.435104	1.52622	0.397289
	1.39307	0.766914	1.50444	0.259423	1.46476	0.433159	1.41878	0.208849	2.0199	0.419063	1.71386	0.380843
	1.39166	0.778991	1.49609	0.258837	1.46633	0.437256	1.4505	0.20428	1.94788	0.396301	2.05247	0.356478
	1.38699	0.790544	1.49066	0.258485	1.47226	0.436373	1.46663	0.196414	1.8325	0.372529	2.26147	0.327258
	1.38411	0.792588	1.48573	0.255939	1.47921	0.434306	1.4442	0.202108	1.68176	0.354225	2.42834	0.295224
	1.382	0.798485	1.48148	0.252399	1.48201	0.433373	1.44195	0.22627	1.50775	0.340637	2.53896	0.261762
	1.37621	0.809912	1.48142	0.250644	1.48134	0.432205	1.47764	0.226644	1.32389	0.336142	2.57481	0.235132
	1.35027	0.812014	1.47747	0.252569	1.48296	0.433949	1.49495	0.21943	1.14386	0.330703	2.53836	0.212108
	1.28382	0.817447	1.47353	0.254632	1.48294	0.435628	1.48191	0.222132	0.976223	0.323933	2.43861	0.187445
	1.29939	0.825224	1.4755	0.261535	1.47853	0.43754	1.46263	0.226373	0.869903	0.326477	2.27854	0.173981
	1.44424	0.821983	1.47365	0.266872	1.47605	0.442273	1.44718	0.223404	0.701249	0.332818	2.06281	0.150987
	1.47109	0.822715	1.4686	0.268804	1.47209	0.443506	1.42826	0.213906	0.598298	0.338152	1.81274	0.144423
	1.4192	0.823667	1.46889	0.27496	1.46537	0.444545	1.40807	0.207692	0.543639	0.345135	1.55237	0.145017
	1.39814	0.823781	1.46896	0.279519	1.46112	0.443705	1.3983	0.210135	0.499365	0.35186	1.3019	0.144076
	1.38854	0.82201	1.47002	0.284047	1.46089	0.439256	1.3839	0.22019	0.507964	0.353639	1.07736	0.147357
	1.3886	0.828288	1.47333	0.292535	1.46075	0.43712	1.36086	0.220224	0.552493	0.36145	0.883531	0.166012
	1.38137	0.840155	1.47611	0.298686	1.45956	0.436559	1.33238	0.218583	0.632301	0.373635	0.724103	0.194943
	1.36995	0.831068	1.47881	0.302337	1.46205	0.436838	1.3025	0.223376	0.745134	0.380389	0.60046	0.215732
	1.35585	0.824078	1.48555	0.308107	1.46492	0.436474	1.27908	0.235738	0.886166	0.3837	0.511028	0.261141
	1.35516	0.813806	1.49249	0.314313	1.46475	0.435901	1.25881	0.240622	1.04807	0.385579	0.46201	0.2949
	1.35236	0.800366	1.50105	0.319506	1.46653	0.435043	1.2454	0.240619	1.21723	0.393047	0.460304	0.326859
	1.34679	0.805259	1.50438	0.325151	1.47094	0.431159	1.24148	0.247954	1.38028	0.393971	0.504967	0.356509
	1.35002	0.808733	1.50765	0.333174	1.47372	0.431815	1.25781	0.258496	1.53673	0.386354	0.599167	0.381989
	1.31509	0.787685	1.51218	0.334352	1.47406	0.437371	1.27682	0.26309	1.67605	0.375729	0.747784	0.40176
	1.25262	0.758588	1.50983	0.333526	1.4699	0.442579	1.30217	0.264229	1.74655	0.368719	0.947699	0.411921
	1.36125	0.76057	1.50768	0.339017	1.46516	0.443788	1.34098	0.26546	1.86491	0.367741	1.18213	0.410761
	1.47233	0.782949	1.50606	0.34397	1.46663	0.446164	1.39399	0.262644	1.90453	0.367341	1.43339	0.400711
	1.45928	0.762385	1.50266	0.348173	1.47054	0.453687	1.40844	0.261734	1.89806	0.360078	1.68406	0.386647
	1.4454	0.738073	1.49643	0.357376	1.474	0.459883	1.39813	0.264791	1.84073	0.353489	1.91809	0.370151
	1.4106	0.745545	1.48822	0.364142	1.47792	0.463145	1.40276	0.266535	1.73733	0.343849	2.12246	0.34312
	1.38867	0.733557	1.48116	0.369355	1.48057	0.46489	1.42911	0.26754	1.59592	0.334501	2.28558	0.303659
	1.37386	0.719715	1.47516	0.371901	1.47972	0.46991	1.43276	0.273731	1.42735	0.329232	2.39504	0.266398
	1.36389	0.722783	1.46839	0.373154	1.47963	0.473478	1.39669	0.281338	1.25484	0.327547	2.44286	0.237154
	1.36453	0.719947	1.46415	0.374489	1.47823	0.479922	1.40141	0.284559	1.08973	0.330097	2.43087	0.214566
	1.35701	0.708701	1.46085	0.376357	1.47013	0.480029	1.4386	0.28941	0.933639	0.330665	2.35857	0.19378
	1.34928	0.698582	1.45881	0.37863	1.45623	0.479876	1.4361	0.295557	0.792608	0.332364	2.22893	0.173737
	1.35659	0.659444	1.45869	0.381459	1.44358	0.484374	1.42204	0.298382	0.673334	0.334764	2.04855	0.163761
	1.35422	0.63408	1.46057	0.385951	1.43082	0.485242	1.41695	0.299652	0.581071	0.342922	1.83336	0.162266
	1.35283	0.664113	1.4632	0.386128	1.41387	0.486066	1.40639	0.299143	0.518212	0.355748	1.60087	0.166044
	1.36213	0.674258	1.46506	0.384229	1.39685	0.488744	1.37993	0.300416	0.490011	0.365444	1.36525	0.184843
	1.34867	0.656845	1.46624	0.382085	1.37845	0.492972	1.36984	0.314044	0.496628	0.371466	1.15058	0.207221
	1.27372	0.664394	1.46749	0.380058	1.36259	0.494252	1.36283	0.325836	0.533313	0.376796	0.960547	0.230699
	1.16977	0.69376	1.46815	0.37731	1.35374	0.494872	1.33644	0.336186	0.601421	0.383859	0.79737	0.256988
	1.27772	0.682169	1.46263	0.376993	1.34902	0.499674	1.30705	0.345508	0.700547	0.386853	0.667645	0.295307
	1.4729	0.623034	1.4547	0.377085	1.34846	0.503045	1.28528	0.344996	0.824754	0.384939	0.569809	0.334319
	1.50809	0.599263	1.45197	0.376974	1.35174	0.504167	1.26505	0.351304	0.971389	0.388418	0.509934	0.370713
	1.45032	0.630596	1.4455	0.374029	1.35428	0.506333	1.24275	0.366462	1.13235	0.394901	0.489842	0.406494
	1.37686	0.62873	1.43812	0.372171	1.35817	0.511662	1.23135	0.381423	1.29713	0.39863	0.511906	0.438289
	1.38711	0.608158	1.43232	0.376967	1.36174	0.514142	1.22964	0.386328	1.44888	0.401927	0.579417	0.465152
	1.38639	0.620802	1.42602	0.378122	1.36079	0.518355	1.23924	0.387905	1.57947	0.39738	0.694192	0.488082
	1.36549	0.623905	1.42092	0.378472	1.35916	0.52343	1.26652	0.395725	1.68882	0.387017	0.857101	0.506065
	1.35109	0.61178	1.41443	0.383715	1.35647	0.534001	1.30604	0.416078	1.7649	0.379212	1.06332	0.514022
	1.35489	0.601477	1.41047	0.389559	1.35083	0.538422	1.33793	0.467389	1.80467	0.376076	1.29944	0.514431
	1.34405	0.604351	1.40853	0.397391	1.34427	0.545129	1.36183	0.530809	1.8067	0.376624	1.54651	0.508884
	1.32813	0.618565	1.40435	0.401155	1.33509	0.555158	1.38624	0.545101	1.769	0.3782	1.78187	0.495613
	1.33936	0.616411	1.39934	0.406472	1.3291	0.560589	1.40591	0.49431	1.6935	0.38143	1.98666	0.480469
	1.34275	0.606269	1.39551	0.414249	1.32649	0.564827	1.42654	0.436032	1.58591	0.390895	2.15862	0.4615
	1.3456	0.594693	1.39254	0.422337	1.323	0.570633	1.46396	0.427366	1.44985	0.409795	2.23988	0.433779
	1.33437	0.586242	1.39053	0.42769	1.32071	0.57499	1.45249	0.469716	1.29493	0.436181	2.3317	0.40773
	1.31161	0.570865	1.38866	0.436279	1.31781	0.576533	1.42357	0.51426	1.13838	0.460847	2.37505	0.388456
	1.31856	0.567989	1.385	0.445097	1.31452	0.579989	1.45968	0.533482	0.988386	0.476825	2.32996	0.369177
	1.29128	0.584289	1.38015	0.452981	1.31299	0.587164	1.45776	0.529127	0.853297	0.506839	2.2279	0.352425
	1.21897	0.58918	1.3757	0.461865	1.31246	0.591232	1.4308	0.530374	0.741705	0.528495	2.07661	0.344479
	1.2204	0.586963	1.36961	0.467604	1.31099	0.597203	1.4303	0.550646	0.657716	0.552952	1.88582	0.341324
	1.33564	0.598648	1.36377	0.474622	1.30338	0.604918	1.40783	0.569464	0.600059	0.57851	1.66748	0.343335
	1.3969	0.600563	1.36092	0.480961	1.29841	0.611977	1.38675	0.588325	0.569185	0.599623	1.44275	0.354854
	1.36658	0.592027	1.35924	0.485642	1.29771	0.61728	1.37268	0.607275	0.567952	0.614281	1.2325	0.370545
	1.3472	0.55766	1.35807	0.492956	1.29768	0.621258	1.35513	0.632782	0.597435	0.624259	1.04377	0.38715
	1.37271	0.550108	1.35863	0.49789	1.29854	0.627618	1.33538	0.668769	0.65588	0.633456	0.881241	0.411554
	1.35925	0.571742	1.36445	0.504603	1.29838	0.633996	1.31659	0.698529	0.737188	0.641523	0.73873	0.44293
	1.32854	0.569187	1.36868	0.512835	1.29582	0.643442	1.30761	0.713638	0.840416	0.645844	0.624545	0.475352
	1.31738	0.557646	1.36826	0.520964	1.28923	0.65211	1.31838	0.730088	0.96508	0.647808	0.553139	0.507412
	1.30371	0.580216	1.36923	0.524862	1.285	0.661979	1.2895	0.757863	1.10053	0.645353	0.519732	0.534535
	1.29611	0.586457	1.3714	0.529325	1.28205	0.673623	1.23561	0.810379	1.23894	0.635846	0.516632	0.566383
	1.29921	0.565037	1.36893	0.537291	1.27357	0.679676	1.21781	0.856131	1.37022	0.630404	0.564425	0.599912
	1.30901	0.552425	1.36745	0.542242	1.26507	0.683129	1.21292	0.869022	1.48266	0.620359	0.648632	0.610648
	1.31138	0.557469	1.36801	0.545583	1.2645	0.691753	1.21831	0.861694	1.57363	0.60471	0.774703	0.619017
	1.29915	0.563081	1.36271	0.551448	1.26333	0.697514	1.24488	0.860375	1.63819	0.593542	0.941548	0.619517
	1.28724	0.54615	1.36052	0.557483	1.25929	0.707947	1.28003	0.872196	1.66555	0.585467	1.14277	0.622739
	1.3005	0.548168	1.36049	0.562963	1.25761	0.711137	1.30626	0.894202	1.65582	0.580263	1.35967	0.622544
	1.30186	0.553281	1.35871	0.568269	1.25665	0.712757	1.32931	0.914851	1.61424	0.578686	1.56571	0.621621
	1.29444	0.542063	1.36051	0.569971	1.25128	0.720344	1.3412	0.837425	1.54041	0.581357	1.74837	0.619218
	1.29108	0.54255	1.36331	0.57418	1.24463	0.728209	1.36049	0.756226	1.43886	0.58325	1.90361	0.610893
	1.27697	0.542424	1.36517	0.575942	1.24261	0.734768	1.38106	0.822074	1.31969	0.589996	2.0256	0.596483
	1.28006	0.548227	1.36997	0.583106	1.24475	0.741961	1.39784	0.941025	1.18497	0.60422	2.10625	0.580513
	1.27265	0.561525	1.37374	0.591112	1.24482	0.74785	1.40746	0.964704	1.04587	0.626083	2.13361	0.565932
	1.26534	0.548291	1.37437	0.597415	1.24299	0.751836	1.41548	0.923584	0.91469	0.654473	2.10092	0.550172
	1.25563	0.525194	1.37429	0.604418	1.2391	0.758887	1.40912	0.925712	0.79575	0.678774	2.01323	0.537883
	1.25368	0.522067	1.37404	0.613247	1.23606	0.761945	1.3978	0.96003	0.696405	0.699285	1.88841	0.532658
	1.26227	0.519974	1.37294	0.622279	1.23988	0.765397	1.38282	0.991198	0.62295	0.713991	1.72493	0.530938
	1.26108	0.524157	1.37061	0.626339	1.24299	0.773132	1.36229	1.00388	0.57492	0.725631	1.53071	0.535091
	1.24975	0.54228	1.36778	0.630338	1.24177	0.778153	1.35338	1.00724	0.546674	0.733182	1.33348	0.543117
	1.23676	0.542894	1.36689	0.636864	1.23892	0.77862	1.33849	1.02779	0.537857	0.74825	1.14746	0.554702
	1.23188	0.543949	1.36473	0.644463	1.23716	0.780648	1.31508	1.04232	0.564197	0.75418	0.988338	0.573687
	1.21677	0.54337	1.35898	0.650404	1.23882	0.785331	1.28339	1.03504	0.618826	0.752489	0.856658	0.595603
	1.19096	0.517327	1.35414	0.657302	1.24247	0.788312	1.263	1.03482	0.702418	0.741828	0.74494	0.618705
	1.14513	0.503003	1.35087	0.663507	1.24616	0.789133	1.25383	1.06919	0.808463	0.724438	0.662268	0.649835
	1.14366	0.511137	1.3485	0.66785	1.24514	0.789846	1.24377	1.10064	0.928487	0.699093	0.608972	0.683969
	1.18276	0.505682	1.34541	0.669654	1.24178	0.790194	1.23607	1.11256	1.05297	0.670007	0.582155	0.717007
	1.25793	0.517644	1.34283	0.675251	1.23896	0.790303	1.22699	1.12147	1.17762	0.643167	0.58497	0.75319
	1.27642	0.530901	1.34099	0.68319	1.23874	0.786111	1.22538	1.12574	1.30101	0.613665	0.617245	0.783171
	1.25938	0.531298	1.34036	0.688017	1.23673	0.784295	1.22709	1.14413	1.41277	0.584104	0.684266	0.804497
	1.30668	0.529357	1.33918	0.691592	1.23358	0.7827	1.23585	1.15102	1.49941	0.558275	0.786159	0.817384
	1.26101	0.51041	1.33821	0.699861	1.2296	0.776094	1.24928	1.12855	1.55488	0.532653	0.91919	0.823448
	1.21	0.495021	1.34011	0.708854	1.22297	0.76996	1.26331	1.1423	1.57939	0.512009	1.07455	0.824896
	1.21456	0.527932	1.34025	0.707976	1.21666	0.76449	1.27509	1.14684	1.57349	0.497984	1.23928	0.815815
	1.21695	0.556645	1.3426	0.705142	1.21514	0.756439	1.28491	1.11921	1.53843	0.492634	1.34641	0.79707
	1.213	0.508836	1.34263	0.709366	1.20628	0.74463	1.30416	1.08752	1.47215	0.497387	1.55443	0.770346
	1.20436	0.490911	1.33972	0.715199	1.20016	0.734112	1.31943	1.06553	1.3788	0.508485	1.67922	0.736245
	1.19596	0.536508	1.33736	0.715604	1.19561	0.725972	1.35797	1.06671	1.30587	0.528335	1.78138	0.701965
	1.19594	0.566501	1.33431	0.718716	1.19275	0.718307	1.38422	1.05576	1.14395	0.559367	1.84983	0.669309
	1.19456	0.562349	1.33245	0.724945	1.19397	0.706383	1.39815	1.02296	1.02403	0.596194	1.87892	0.6383
	1.19389	0.532718	1.3272	0.730121	1.1964	0.693159	1.4158	1.00503	0.912166	0.633683	1.85887	0.613767
	1.19333	0.502604	1.32168	0.733964	1.19601	0.685305	1.38625	0.991325	0.812329	0.670606	1.78938	0.597519
	1.19073	0.46999	1.3142	0.736305	1.19426	0.665945	1.36292	0.99264	0.729508	0.703701	1.72546	0.589092
	1.19376	0.437002	1.30717	0.741772	1.19521	0.652983	1.37329	0.994905	0.648388	0.733027	1.56232	0.590631
	1.19868	0.411499	1.30045	0.747563	1.18971	0.643739	1.38077	0.987206	0.60696	0.752364	1.42174	0.603387
	1.19866	0.394302	1.2962	0.754911	1.17988	0.633724	1.35216	0.988156	0.587709	0.758452	1.27799	0.627424
	1.19422	0.407618	1.29403	0.761109	1.17368	0.620832	1.35026	0.956644	0.592831	0.759159	1.1348	0.661925
	1.19668	0.432909	1.29009	0.76947	1.16985	0.609603	1.34494	0.949895	0.621125	0.748873	1.0051	0.708217
	1.19969	0.439764	1.28427	0.781718	1.16684	0.597863	1.31481	0.984841	0.672219	0.72696	0.89607	0.76213
	1.19464	0.47292	1.2774	0.793313	1.16374	0.585149	1.28105	1.00892	0.748194	0.702839	0.805448	0.817786
	1.18926	0.458368	1.27231	0.805251	1.1585	0.573665	1.24337	1.01928	0.844398	0.672438	0.736631	0.87738
	1.18737	0.39474	1.26629	0.81496	1.15503	0.563775	1.21087	1.01752	0.95541	0.631353	0.686949	0.931609
	1.18701	0.379819	1.25904	0.826913	1.15709	0.555073	1.19473	1.02039	1.07255	0.586379	0.659528	0.979206
	1.19002	0.395442	1.25411	0.835749	1.16295	0.545503	1.18684	1.04039	1.1833	0.545186	0.6538	1.01757
	1.19523	0.401297	1.25041	0.844096	1.16443	0.540483	1.18435	1.04079	1.28326	0.503382	0.671339	1.04157
	1.19411	0.393762	1.25074	0.85601	1.16342	0.535798	1.19185	1.02105	1.34456	0.460222	0.717552	1.04927
	1.19255	0.407243	1.25183	0.862225	1.16577	0.522261	1.21192	0.996603	1.44912	0.423013	0.784875	1.0357
	1.1933	0.421971	1.24941	0.870864	1.16558	0.515952	1.23935	0.981933	1.50306	0.394054	0.87318	1.00541
	1.19499	0.418992	1.24681	0.886313	1.16647	0.511823	1.25765	0.991264	1.52715	0.375561	0.984348	0.960747
	1.19402	0.408407	1.24577	0.899015	1.16788	0.506789	1.26941	0.977041	1.52135	0.366221	1.10588	0.89682
	1.1881	0.393374	1.24356	0.908847	1.16963	0.501458	1.28503	0.931592	1.49441	0.364988	1.22818	0.819588
	1.18597	0.393822	1.23592	0.920505	1.17026	0.494852	1.29875	0.894789	1.44097	0.367541	1.34173	0.737169
	1.18231	0.431013	1.22617	0.931173	1.16877	0.494124	1.3127	0.851485	1.36127	0.371084	1.44137	0.651869
	1.1799	0.4224	1.21809	0.946071	1.16522	0.487997	1.32212	0.828233	1.26383	0.377817	1.52176	0.571342
	1.18049	0.359554	1.21273	0.962248	1.16197	0.480213	1.33892	0.812036	1.1576	0.388012	1.57621	0.503563
	1.17961	0.350498	1.20993	0.974188	1.15974	0.477181	1.34781	0.779211	1.0522	0.403967	1.61051	0.4468
	1.17675	0.370325	1.20894	0.983662	1.15692	0.474554	1.35696	0.781276	0.955748	0.420054	1.61958	0.401809
	1.17666	0.402016	1.20671	0.995255	1.15808	0.467966	1.36443	0.739741	0.873584	0.430843	1.59817	0.373842
	1.17735	0.405065	1.20171	1.01314	1.16305	0.46075	1.36335	0.684983	0.804806	0.444397	1.55664	0.360388
	1.17675	0.412992	1.19699	1.02752	1.16661	0.456153	1.35762	0.714884	0.744834	0.456104	1.4984	0.357353
	1.17274	0.438203	1.18831	1.03241	1.16973	0.4546	1.33614	0.711279	0.700831	0.459202	1.42228	0.366354
	1.16374	0.497276	1.17874	1.04928	1.17511	0.452475	1.31305	0.679235	0.67573	0.45971	1.33122	0.395294
	1.1556	0.522332	1.1769	1.05938	1.1753	0.447153	1.29559	0.686844	0.669527	0.456514	1.23633	0.444567
	1.15081	0.585522	1.17679	1.07055	1.1745	0.446306	1.27149	0.710805	0.6891	0.449775	1.14759	0.506621
	1.14694	0.622948	1.17316	1.08519	1.17852	0.446853	1.25732	0.721604	0.736048	0.436933	1.06713	0.574789
	1.14155	0.594116	1.17231	1.0982	1.18017	0.443487	1.22533	0.700119	0.80339	0.414977	0.995528	0.640643
	1.13846	0.538292	1.17356	1.11255	1.17816	0.441838	1.20238	0.717063	0.88804	0.388622	0.937815	0.702924
	1.13618	0.506523	1.17429	1.12386	1.17902	0.443044	1.18368	0.741195	0.984891	0.3538	0.895435	0.759746
	1.13011	0.505696	1.17786	1.13304	1.17769	0.43967	1.1644	0.728724	1.08657	0.31256	0.868477	0.804807
	1.12102	0.509588	1.17642	1.14493	1.17498	0.432156	1.15633	0.721206	1.18831	0.27532	0.861219	0.832448
	1.11434	0.517827	1.17398	1.15387	1.17415	0.431862	1.15571	0.713454	1.28403	0.241739	0.86482	0.831775
	1.10933	0.513086	1.17545	1.16204	1.1704	0.432204	1.15492	0.695102	1.36796	0.21849	0.895278	0.805974
	1.1043	0.505342	1.17157	1.17146	1.16459	0.430268	1.16148	0.69008	1.43795	0.201799	0.944289	0.762931
	1.09869	0.549392	1.16744	1.17412	1.15719	0.428107	1.17086	0.669386	1.48515	0.187955	1.00856	0.699211
	1.09141	0.576945	1.16501	1.17441	1.15163	0.430446	1.18095	0.626243	1.50158	0.181748	1.08181	0.645496
	1.08465	0.582222	1.15934	1.17334	1.1472	0.427751	1.19681	0.592164	1.4922	0.186337	1.15671	0.559518
	1.07866	0.588777	1.14951	1.17358	1.14266	0.429001	1.20464	0.557128	1.46289	0.197166	1.22816	0.447588
	1.07395	0.591552	1.14358	1.17458	1.13891	0.434051	1.22169	0.537734	1.41537	0.205465	1.29363	0.379043
	1.06564	0.574717	1.1393	1.17138	1.13284	0.435998	1.23259	0.526482	1.34875	0.222072	1.34522	0.321529
	1.05892	0.581609	1.13381	1.16553	1.12921	0.442691	1.23855	0.514949	1.26942	0.243791	1.38393	0.278422
	1.05119	0.605419	1.13241	1.15964	1.12573	0.447292	1.24673	0.506102	1.1841	0.268921	1.41048	0.253892
	1.04408	0.641754	1.12991	1.1508	1.12543	0.445613	1.25847	0.485931	1.09407	0.306506	1.42344	0.240483
	1.03797	0.683885	1.12446	1.14128	1.12269	0.445946	1.26891	0.482024	1.00562	0.345644	1.42238	0.233422
	1.02916	0.717999	1.11314	1.13562	1.11823	0.448193	1.26961	0.499702	0.928067	0.370437	1.40801	0.233091
	1.02239	0.735941	1.10711	1.12677	1.11415	0.449256	1.27384	0.505966	0.859663	0.415333	1.38262	0.238797
	1.01555	0.711873	1.10475	1.11547	1.11147	0.451275	1.27058	0.50799	0.803489	0.443109	1.34469	0.253559
	1.00953	0.677952	1.10094	1.10766	1.10977	0.452102	1.25345	0.51932	0.762523	0.46535	1.29874	0.282885
	1.00437	0.668915	1.09408	1.09838	1.10733	0.454914	1.23424	0.527117	0.745317	0.486527	1.25302	0.329415
	0.998561	0.627791	1.08536	1.08724	1.10387	0.454021	1.21927	0.526668	0.72718	0.502314	1.20778	0.391972
	0.993938	0.609409	1.08082	1.07011	1.10456	0.45073	1.19766	0.54341	0.734617	0.506693	1.15899	0.454025
	0.989331	0.658831	1.08082	1.05889	1.11015	0.448985	1.17208	0.570687	0.76373	0.497135	1.10815	0.517315
	0.982296	0.649511	1.08239	1.0432	1.11122	0.44641	1.15754	0.574011	0.812334	0.479631	1.06159	0.581196
	0.975164	0.616027	1.08193	1.02812	1.10808	0.444485	1.1464	0.564059	0.879655	0.463217	1.02863	0.638619
	0.969453	0.59132	1.07969	1.0168	1.10588	0.441735	1.12869	0.562772	0.958356	0.444012	1.00104	0.686695
	0.960604	0.595587	1.08318	1.00286	1.10452	0.443449	1.11345	0.562741	1.04585	0.429453	0.97389	0.719659
	0.95544	0.600573	1.08465	0.988229	1.10479	0.44639	1.0994	0.56013	1.13019	0.423786	0.9582	0.73361
	0.953	0.611456	1.08718	0.975286	1.10605	0.445619	1.09328	0.551991	1.20651	0.420204	0.951531	0.736941
	0.949917	0.629946	1.09139	0.957259	1.10804	0.445239	1.0937	0.538158	1.27736	0.418811	0.954447	0.713582
	0.944203	0.666473	1.0916	0.942556	1.1084	0.444864	1.09461	0.524558	1.32876	0.418877	0.966718	0.676625
	0.93573	0.696089	1.08904	0.930523	1.10661	0.446035	1.10447	0.497618	1.3631	0.422764	0.977928	0.622151
	0.929578	0.704211	1.08601	0.915642	1.10128	0.447488	1.11406	0.466903	1.38018	0.428478	1.00511	0.553297
	0.925579	0.660049	1.07772	0.902116	1.09513	0.452107	1.12283	0.452342	1.38269	0.441614	1.03079	0.489311
	0.923911	0.563112	1.07063	0.886845	1.09007	0.459455	1.13738	0.448949	1.37382	0.460074	1.05414	0.433139
	0.92366	0.548468	1.07315	0.870718	1.08534	0.465657	1.14364	0.445684	1.34633	0.484943	1.07355	0.391012
	0.918492	0.588707	1.08076	0.856679	1.0816	0.470466	1.15162	0.438827	1.30535	0.516321	1.09111	0.360435
	0.914982	0.619225	1.07804	0.84205	1.08311	0.478378	1.16471	0.439485	1.25692	0.541262	1.10142	0.336795
	0.912788	0.61967	1.06304	0.825709	1.08992	0.489267	1.17059	0.442603	1.20078	0.595091	1.10843	0.323988
	0.911153	0.625521	1.05564	0.818482	1.09268	0.503973	1.17591	0.439555	1.13928	0.642658	1.11125	0.320336
	0.908234	0.640533	1.0538	0.802967	1.09351	0.520202	1.19351	0.439749	1.07192	0.697193	1.10756	0.316592
	0.90335	0.624341	1.04622	0.790877	1.0939	0.536905	1.20235	0.451142	1.00405	0.746725	1.10332	0.314488
	0.903511	0.609743	1.04013	0.782844	1.09342	0.555457	1.19823	0.468627	0.961241	0.792113	1.10216	0.308448
	0.9003	0.635019	1.04029	0.775635	1.09426	0.576193	1.19223	0.483294	0.877125	0.836301	1.09999	0.291637
	0.896885	0.676162	1.04228	0.766413	1.09887	0.602315	1.18678	0.494114	0.818619	0.872904	1.09632	0.273293
	0.893867	0.68675	1.04499	0.760824	1.10365	0.626284	1.17732	0.507101	0.769199	0.904752	1.09341	0.247698
	0.890734	0.624751	1.05044	0.755939	1.10285	0.644584	1.16249	0.521212	0.736305	0.930575	1.08812	0.226506
	0.888365	0.547121	1.05275	0.749881	1.09471	0.659914	1.14634	0.53147	0.721303	0.949908	1.07948	0.223698
	0.886674	0.519247	1.0525	0.747086	1.08963	0.676886	1.13255	0.546181	0.726886	0.954517	1.06953	0.226592
	0.886802	0.513775	1.05986	0.742967	1.08759	0.697148	1.11852	0.559826	0.750774	0.946958	1.05756	0.246017
	0.885438	0.551248	1.06855	0.739875	1.08122	0.711403	1.10384	0.564485	0.787522	0.937608	1.04644	0.263598
	0.880451	0.581465	1.07151	0.738594	1.07531	0.722743	1.08747	0.564794	0.833935	0.92131	1.034	0.280323
	0.87857	0.577377	1.07342	0.736625	1.07335	0.731206	1.07528	0.556846	0.893566	0.902074	1.01788	0.304968
	0.879078	0.61742	1.08025	0.740777	1.07326	0.734463	1.06653	0.547339	0.952411	0.886821	0.999758	0.335942
	0.878052	0.678168	1.08588	0.74074	1.07042	0.734746	1.06369	0.546049	1.00811	0.873255	0.978348	0.363467
	0.878278	0.66442	1.08664	0.738438	1.06888	0.729674	1.06454	0.54691	1.06055	0.863467	0.954113	0.379498
	0.87321	0.633361	1.09221	0.740554	1.0693	0.720445	1.05954	0.541644	1.09869	0.8592	0.929484	0.374853
	0.871409	0.592714	1.10057	0.742218	1.06878	0.710867	1.06663	0.535086	1.12505	0.862085	0.906448	0.34775
	0.874647	0.551646	1.10193	0.743191	1.06766	0.69952	1.07523	0.533725	1.14143	0.87131	0.894812	0.305352
	0.871278	0.553541	1.10025	0.746141	1.07056	0.684996	1.07889	0.532081	1.14571	0.8862	0.881261	0.257738
	0.873654	0.587036	1.0977	0.750228	1.07512	0.67241	1.08736	0.532317	1.13753	0.910794	0.878785	0.221139
	0.875079	0.618174	1.09251	0.752359	1.07715	0.658759	1.09487	0.536513	1.12302	0.93221	0.881018	0.206745
	0.875044	0.650069	1.09006	0.754917	1.0768	0.639111	1.10201	0.543905	1.10851	0.985222	0.884529	0.209941
	0.874621	0.667889	1.09012	0.756253	1.07506	0.630685	1.10265	0.555905	1.08275	1.03109	0.893219	0.226043
	0.871915	0.705562	1.085	0.76052	1.08149	0.61929	1.113	0.564767	1.04495	1.07936	0.911677	0.241551
	0.87022	0.724502	1.08204	0.760192	1.08653	0.614183	1.12579	0.571997	1.00417	1.12855	0.938386	0.253789
	0.873349	0.708714	1.08572	0.760272	1.08876	0.608813	1.13497	0.585658	0.955256	1.17446	0.959134	0.25608
	0.87894	0.702376	1.0858	0.762887	1.09312	0.603059	1.14231	0.604102	0.903675	1.2092	0.979978	0.25001
	0.878747	0.733736	1.08392	0.764021	1.09307	0.601881	1.14754	0.617951	0.85762	1.23015	1.00167	0.239273
	0.878101	0.796556	1.08206	0.768342	1.0897	0.607267	1.14826	0.628762	0.813639	1.23486	1.01815	0.222299
	0.881364	0.81211	1.08119	0.770354	1.09271	0.614324	1.1444	0.642109	0.769151	1.2204	1.05437	0.206795
	0.881639	0.805207	1.08002	0.774571	1.09776	0.622797	1.14025	0.653389	0.723589	1.18464	1.0774	0.207121
	0.881946	0.845329	1.07861	0.782759	1.09805	0.634426	1.13295	0.662669	0.687002	1.12619	1.10262	0.225065
	0.883127	0.844753	1.07603	0.787101	1.09887	0.648159	1.12071	0.674289	0.670333	1.04901	1.12412	0.248782
	0.884436	0.827715	1.07166	0.796078	1.10092	0.666072	1.1099	0.693681	0.666147	0.959042	1.13894	0.310115
	0.884949	0.848723	1.07422	0.803197	1.10037	0.683956	1.10302	0.70879	0.671083	0.864479	1.1447	0.356957
	0.886006	0.861541	1.07922	0.812575	1.10063	0.700386	1.09679	0.714438	0.686001	0.778583	1.13965	0.402433
	0.887323	0.877832	1.08099	0.821594	1.09786	0.715813	1.08412	0.722027	0.709619	0.703033	1.11938	0.4454
	0.890496	0.903656	1.08506	0.836137	1.09504	0.727866	1.07653	0.736952	0.739571	0.638044	1.08895	0.479411
	0.895308	0.902934	1.08944	0.844657	1.09437	0.73778	1.06885	0.743657	0.775359	0.589922	1.05428	0.49949
	0.896753	0.904411	1.08625	0.853585	1.09479	0.745642	1.06481	0.735834	0.818997	0.552938	1.0121	0.501521
	0.897972	0.926821	1.07305	0.861124	1.09326	0.748982	1.06209	0.728739	0.866022	0.517598	0.966411	0.487091
	0.898959	0.94917	1.06424	0.873362	1.09008	0.747998	1.05857	0.722862	0.907438	0.488593	0.924175	0.464034
	0.901054	0.967051	1.05426	0.884737	1.08931	0.744305	1.05799	0.717173	0.945561	0.470723	0.883857	0.435365
	0.906607	0.980393	1.04447	0.892557	1.08872	0.745885	1.05727	0.714241	0.982057	0.46574	0.846492	0.400682
	0.905236	0.986419	1.03427	0.900292	1.09023	0.749229	1.05804	0.710171	1.01184	0.475114	0.827191	0.368935
	0.907464	0.996201	1.02198	0.905074	1.09216	0.745407	1.05751	0.708605	1.04201	0.496047	0.789986	0.348902
	0.910401	1.00975	1.00758	0.903756	1.09086	0.743792	1.05676	0.710021	1.06723	0.522891	0.776035	0.341806
	0.910723	1.0279	0.993206	0.901716	1.08903	0.746169	1.05971	0.707703	1.08575	0.551024	0.771948	0.339828
	0.917585	1.049	0.985174	0.894226	1.08614	0.748185	1.0643	0.709855	1.09849	0.577105	0.772313	0.341518
	0.921605	1.06747	0.980682	0.886258	1.07932	0.756762	1.06729	0.715964	1.10244	0.602933	0.782409	0.34323
	0.922234	1.08666	0.972117	0.877557	1.0704	0.767122	1.07213	0.720798	1.09838	0.621243	0.808299	0.340578
	0.925157	1.09845	0.970103	0.864354	1.06355	0.777096	1.07868	0.730251	1.07819	0.627058	0.832266	0.33745
	0.928211	1.10709	0.977676	0.847403	1.05912	0.785562	1.08028	0.73961	1.04823	0.633686	0.865649	0.331064
	0.928134	1.11696	0.984006	0.829605	1.05526	0.796091	1.08367	0.74483	1.01298	0.627381	0.910688	0.327856
	0.931036	1.12669	0.988377	0.81223	1.05373	0.808089	1.08741	0.751874	0.962588	0.607739	0.942579	0.336502
	0.93377	1.13612	0.988684	0.793324	1.04533	0.816845	1.08937	0.759426	0.899683	0.573156	1.00459	0.357684
	0.937199	1.14389	0.989041	0.768625	1.03618	0.82273	1.08825	0.767373	0.832555	0.52605	1.05501	0.394721
	0.94576	1.15016	0.996603	0.742278	1.02747	0.827168	1.08545	0.774598	0.764855	0.463881	1.10827	0.440834
	0.939982	1.1566	1.00213	0.716695	1.02622	0.827905	1.08	0.785631	0.704323	0.393145	1.1522	0.495583
	0.940631	1.15911	1.0069	0.697483	1.02727	0.826555	1.07409	0.795222	0.653069	0.32766	1.18065	0.554525
	0.946973	1.15824	1.01763	0.658742	1.02339	0.823059	1.06771	0.793318	0.616017	0.275864	1.19549	0.61258
	0.940366	1.15534	1.02825	0.631959	1.02139	0.815938	1.05881	0.795197	0.593346	0.244255	1.19932	0.667711
	0.940504	1.15879	1.0342	0.606236	1.01931	0.804563	1.04771	0.799283	0.585253	0.236837	1.18802	0.70596
	0.944544	1.16144	1.02847	0.589111	1.01381	0.791594	1.03726	0.798901	0.582182	0.249796	1.1589	0.729933
	0.94616	1.15629	1.02034	0.55895	1.01153	0.775712	1.03064	0.796022	0.595907	0.271351	1.11704	0.734952
	0.946253	1.1543	1.01434	0.543748	1.01529	0.760089	1.02534	0.78603	0.614268	0.283175	1.08141	0.723039
	0.947424	1.1518	1.0103	0.520008	1.01667	0.743378	1.01441	0.777289	0.634037	0.306274	1.00073	0.696159
	0.947398	1.14762	1.00528	0.508927	1.01596	0.724331	1.01092	0.75671	0.681017	0.333759	0.928939	0.644324
	0.946985	1.14314	0.993597	0.50417	1.01286	0.707779	1.00766	0.744938	0.721586	0.370484	0.857812	0.574809
	0.945708	1.13704	0.985602	0.50294	1.00716	0.693816	1.00586	0.733875	0.771034	0.419587	0.793164	0.498901
	0.94762	1.12991	0.984727	0.502319	1.00587	0.682989	1.00413	0.717062	0.821385	0.480132	0.736542	0.448024
	0.948998	1.12638	0.98506	0.505111	1.00484	0.673459	1.0034	0.704956	0.8718	0.545425	0.691776	0.366489
	0.948771	1.12377	0.985034	0.509501	1.0042	0.662844	1.004	0.703344	0.924047	0.611211	0.654624	0.322441
	0.953679	1.11775	0.980438	0.513411	1.00596	0.652379	1.00606	0.703054	0.969575	0.678058	0.622767	0.294913
	0.955139	1.10868	0.973463	0.521132	1.00339	0.649548	1.01059	0.698316	1.00835	0.74259	0.60123	0.280928
	0.952306	1.10178	0.971621	0.526838	0.99974	0.650989	1.01475	0.693071	1.03946	0.798136	0.594571	0.274476
	0.954283	1.09862	0.973261	0.53171	0.998348	0.653837	1.01964	0.688835	1.0559	0.840595	0.600949	0.269447
	0.949596	1.09383	0.975731	0.539283	0.995384	0.657545	1.02518	0.684138	1.055	0.874465	0.616346	0.26171
	0.943994	1.08677	0.974198	0.540699	0.989015	0.661858	1.02847	0.683823	1.0342	0.898449	0.632235	0.261308
	0.9462	1.08236	0.973883	0.53853	0.985998	0.671585	1.03394	0.68294	0.992561	0.905293	0.687842	0.278668
	0.947866	1.08016	0.977903	0.538461	0.984319	0.686385	1.0401	0.677025	0.933213	0.89606	0.745939	0.320873
	0.947268	1.07596	0.978527	0.538032	0.978345	0.704887	1.04343	0.675373	0.861531	0.866881	0.836591	0.382022
	0.946294	1.07069	0.97852	0.533817	0.972413	0.72061	1.04459	0.68155	0.782666	0.824912	0.907205	0.451211
	0.946446	1.0669	0.975711	0.52815	0.964663	0.735587	1.04531	0.682445	0.703813	0.79233	0.977361	0.526113
	0.946517	1.06851	0.974509	0.521657	0.959098	0.753971	1.04355	0.675459	0.62627	0.763736	1.04017	0.600044
	0.945121	1.06618	0.977851	0.518358	0.960477	0.773397	1.03539	0.672041	0.579672	0.745173	1.0896	0.666377
	0.946449	1.06232	0.978965	0.514203	0.960932	0.788839	1.03029	0.665514	0.495303	0.740641	1.12361	0.716443
	0.94695	1.06173	0.980323	0.508926	0.958482	0.799923	1.02402	0.649392	0.451566	0.744604	1.14128	0.74702
	0.944529	1.06148	0.983072	0.508675	0.959069	0.812259	1.01424	0.635982	0.425418	0.75323	1.13297	0.75672
	0.938971	1.06105	0.990495	0.509755	0.957759	0.824192	1.006	0.620842	0.410068	0.769635	1.09886	0.738797
	0.936138	1.06054	0.994132	0.509494	0.955439	0.828544	0.996834	0.603733	0.405043	0.789059	1.04223	0.694582
	0.934845	1.05894	0.993324	0.50978	0.953429	0.827639	0.985989	0.593711	0.410547	0.815448	0.968051	0.650721
	0.937347	1.05913	0.997704	0.507222	0.954193	0.827667	0.979761	0.581243	0.427411	0.853999	0.882133	0.547187
	0.941199	1.06569	1.00494	0.505132	0.959839	0.827104	0.974492	0.565218	0.460423	0.891702	0.788343	0.464494
	0.937989	1.06614	1.0115	0.507639	0.96445	0.822831	0.968366	0.547319	0.503906	0.928	0.700838	0.392369
	0.93623	1.06484	1.01511	0.515006	0.963626	0.8177	0.963864	0.539954	0.552053	0.965252	0.628887	0.341496
	0.935564	1.06642	1.02052	0.520958	0.96015	0.811055	0.959293	0.55253	0.60704	0.996895	0.570042	0.314818
	0.933608	1.07013	1.0253	0.527314	0.954872	0.801305	0.95443	0.565621	0.66826	1.01564	0.523526	0.310326
	0.930612	1.07233	1.02423	0.532601	0.948724	0.795389	0.952843	0.547918	0.72861	1.0189	0.487836	0.318078
	0.929628	1.07904	1.02171	0.539248	0.943426	0.795635	0.955374	0.536203	0.786747	1.01024	0.461505	0.322589
	0.929877	1.08601	1.0207	0.548883	0.936817	0.792448	0.956622	0.533057	0.842318	0.995466	0.445307	0.318586
	0.926124	1.08701	1.016	0.560959	0.93162	0.794275	0.957634	0.541712	0.890502	0.982217	0.440439	0.321596
	0.925154	1.09064	1.00283	0.577361	0.927393	0.805608	0.961571	0.57419	0.926741	0.937629	0.447031	0.337847
	0.923388	1.09674	0.986279	0.593006	0.923333	0.816434	0.964975	0.570206	0.945235	0.895419	0.467245	0.373402
	0.922639	1.10363	0.975496	0.608722	0.909281	0.837662	0.967999	0.557226	0.944919	0.839285	0.505438	0.433833
	0.921253	1.11175	0.968794	0.628048	0.898904	0.857192	0.975563	0.546198	0.920976	0.773595	0.557585	0.510719
	0.920058	1.11846	0.960555	0.647511	0.887289	0.875436	0.979018	0.545042	0.8756	0.729532	0.619045	0.595082
	0.918049	1.11978	0.951794	0.666439	0.877599	0.902563	0.981536	0.569357	0.807667	0.649307	0.691764	0.675175
	0.913656	1.12263	0.941183	0.686675	0.869552	0.921903	0.983243	0.578619	0.75446	0.597366	0.773742	0.7499
	0.913511	1.12928	0.934263	0.709689	0.860988	0.938492	0.98536	0.556499	0.640712	0.555187	0.854261	0.820378
	0.909931	1.13368	0.923001	0.735582	0.847979	0.951267	0.984567	0.548124	0.558972	0.529663	0.924983	0.877418
	0.906769	1.13946	0.911263	0.759699	0.836057	0.957649	0.979007	0.54839	0.487196	0.51978	0.984793	0.917711
	0.906828	1.14475	0.898925	0.782512	0.827639	0.958297	0.972758	0.549917	0.424735	0.513556	1.0269	0.936603
	0.904316	1.14645	0.891213	0.804602	0.81757	0.958322	0.965187	0.565904	0.377261	0.508353	1.04285	0.929087
	0.899479	1.14882	0.88058	0.825374	0.807148	0.953639	0.959149	0.563555	0.343379	0.500267	1.03551	0.895582
	0.899423	1.14613	0.875751	0.84343	0.799728	0.940012	0.947222	0.545249	0.320952	0.50681	1.00529	0.838851
	0.901648	1.1514	0.881193	0.859313	0.792933	0.921283	0.937994	0.533778	0.308243	0.526209	0.947961	0.76353
	0.897261	1.17148	0.884141	0.874363	0.786544	0.903949	0.93311	0.5274	0.304998	0.559485	0.860263	0.683338
	0.891941	1.17765	0.883386	0.887589	0.782004	0.884813	0.925953	0.517976	0.316706	0.59956	0.789068	0.6083
	0.893213	1.17845	0.88577	0.89841	0.778611	0.870135	0.914517	0.527352	0.34551	0.64452	0.659782	0.551068
	0.887836	1.18297	0.888102	0.907241	0.773081	0.842044	0.908969	0.547156	0.384048	0.696498	0.575066	0.522683
	0.88344	1.17861	0.888922	0.914264	0.765347	0.817915	0.898641	0.532693	0.434633	0.751558	0.508807	0.516794
	0.879998	1.17213	0.893021	0.916183	0.759533	0.796544	0.89795	0.519156	0.497299	0.79626	0.463678	0.521649
	0.877823	1.16938	0.896066	0.914428	0.757389	0.778228	0.901397	0.527138	0.51841	0.82406	0.433531	0.533847
	0.875956	1.16401	0.902398	0.908595	0.758132	0.759919	0.896454	0.539315	0.636569	0.840658	0.418774	0.550863
	0.871914	1.16317	0.909911	0.900733	0.755756	0.743587	0.897979	0.568838	0.708052	0.851584	0.408356	0.574738
	0.868482	1.17169	0.912179	0.890077	0.755629	0.730421	0.903584	0.586355	0.773868	0.857734	0.398647	0.613344
	0.869171	1.16907	0.917939	0.880148	0.757601	0.720879	0.911134	0.573578	0.831599	0.857029	0.39446	0.67401
	0.872008	1.15911	0.926211	0.857601	0.758161	0.71557	0.919819	0.580206	0.874332	0.852314	0.391106	0.7212
	0.868719	1.16117	0.934356	0.840739	0.762472	0.713494	0.924946	0.595695	0.901028	0.84121	0.39852	0.832628
	0.861386	1.16153	0.940794	0.821999	0.769218	0.71564	0.923757	0.609535	0.910895	0.820711	0.421002	0.923804
	0.860745	1.15996	0.941041	0.800873	0.775964	0.721066	0.94015	0.621605	0.896806	0.799029	0.45545	1.00859
	0.861194	1.16114	0.94067	0.779427	0.780547	0.725664	0.940433	0.628845	0.858158	0.774772	0.500958	1.08559
	0.849871	1.15688	0.941031	0.754107	0.784764	0.730502	0.932571	0.642147	0.80143	0.754591	0.556378	1.15258
	0.846533	1.1568	0.940038	0.730268	0.787314	0.736271	0.937211	0.652902	0.73041	0.72523	0.625938	1.19938
	0.852381	1.16122	0.93648	0.704139	0.788677	0.743332	0.933067	0.66165	0.649875	0.717111	0.705951	1.22322
	0.849937	1.16224	0.929787	0.676089	0.790248	0.750468	0.931819	0.676981	0.566828	0.719057	0.780617	1.22416
	0.848636	1.16202	0.922416	0.649212	0.790977	0.759109	0.925788	0.690331	0.487628	0.720905	0.837623	1.19636
	0.851368	1.16195	0.911766	0.621809	0.791245	0.769023	0.922039	0.694262	0.42022	0.725524	0.871491	1.14396
	0.845532	1.15938	0.899101	0.593872	0.789672	0.775452	0.915852	0.699016	0.368735	0.738039	0.882059	1.07164
	0.842704	1.15935	0.884508	0.569162	0.784811	0.783448	0.90757	0.711252	0.331119	0.767103	0.868902	0.988667
	0.846905	1.16222	0.873278	0.545381	0.778835	0.798796	0.898154	0.720859	0.304941	0.811023	0.833551	0.935653
	0.843963	1.16366	0.861187	0.516392	0.77404	0.810231	0.887602	0.726287	0.287991	0.869216	0.779248	0.861697
	0.839511	1.16386	0.849125	0.485775	0.768022	0.819393	0.87788	0.733828	0.27819	0.940799	0.706919	0.83536
	0.838097	1.16504	0.835569	0.460993	0.762874	0.838145	0.870382	0.742355	0.27854	1.01689	0.624082	0.822155
	0.837919	1.16431	0.821273	0.437782	0.76028	0.860079	0.865776	0.750857	0.295125	1.09382	0.541296	0.812312
	0.837569	1.16666	0.813416	0.41129	0.758684	0.884062	0.861398	0.76093	0.328062	1.17027	0.466268	0.805138
	0.835326	1.16816	0.805496	0.386827	0.754166	0.908339	0.839955	0.772173	0.371307	1.22929	0.406508	0.801382
	0.834802	1.167	0.799027	0.362284	0.740712	0.932879	0.841945	0.785421	0.420432	1.26997	0.36779	0.815153
	0.838358	1.17281	0.794198	0.342203	0.731481	0.96187	0.841999	0.800832	0.474018	1.29973	0.345598	0.854516
	0.836924	1.17468	0.785546	0.328287	0.72697	0.99021	0.835223	0.820612	0.525691	1.3144	0.330266	0.920199
	0.827607	1.17391	0.782706	0.315306	0.722694	1.01827	0.842141	0.843609	0.578473	1.30235	0.322019	1.00045
	0.823456	1.17854	0.786119	0.302915	0.718153	1.04602	0.848246	0.865346	0.628772	1.26312	0.319822	1.08524
	0.825946	1.18705	0.786514	0.29148	0.713065	1.06908	0.848782	0.886308	0.667952	1.20887	0.322735	1.16779
	0.829845	1.1928	0.788772	0.281737	0.707471	1.08868	0.847036	0.880613	0.695908	1.14082	0.330254	1.23891
	0.829041	1.19846	0.792914	0.272574	0.70222	1.10496	0.858872	0.902617	0.71098	1.06589	0.327211	1.29457
	0.825418	1.19937	0.795315	0.261023	0.695711	1.1187	0.860302	0.967303	0.709306	0.993291	0.320071	1.33338
	0.825401	1.19661	0.798469	0.252283	0.685338	1.12936	0.865691	0.976303	0.69274	0.928711	0.336751	1.35324
	0.83004	1.20148	0.798595	0.247269	0.680707	1.13666	0.877676	0.964291	0.662547	0.876543	0.371396	1.34223
	0.831334	1.21019	0.7961	0.239844	0.677677	1.14228	0.876285	0.98157	0.620959	0.839993	0.41355	1.30495
	0.830772	1.21264	0.800633	0.232887	0.674473	1.14628	0.87712	0.986885	0.572878	0.814658	0.465419	1.25151
	0.827824	1.21599	0.801521	0.22812	0.671411	1.14154	0.874197	0.980321	0.52581	0.80357	0.526725	1.18021
	0.826423	1.22083	0.798474	0.224261	0.666499	1.13532	0.866959	0.990964	0.478802	0.807426	0.58836	1.09134
	0.827756	1.22073	0.795362	0.217521	0.666562	1.13235	0.859607	0.998874	0.440008	0.827769	0.641369	0.992648
	0.827552	1.22244	0.790376	0.210545	0.664294	1.12555	0.85552	0.993339	0.415498	0.87519	0.679378	0.893415
	0.831328	1.2285	0.790634	0.206899	0.659594	1.11819	0.860211	0.991466	0.395901	0.956456	0.699624	0.799602
	0.834481	1.23889	0.787983	0.20177	0.658734	1.1119	0.861527	0.993496	0.381897	1.07191	0.702755	0.719101
	0.836142	1.2506	0.785428	0.200062	0.66019	1.10365	0.848459	0.994618	0.373732	1.20243	0.685404	0.656167
	0.835191	1.25456	0.782877	0.203456	0.659815	1.09119	0.836122	0.995229	0.371526	1.29134	0.664785	0.613734
	0.833716	1.25757	0.78238	0.201917	0.653145	1.08064	0.819406	0.996663	0.373002	1.45942	0.604055	0.591597
	0.839105	1.27304	0.784532	0.198029	0.647112	1.07325	0.799641	1.00214	0.38318	1.55795	0.545535	0.589515
	0.841692	1.28921	0.783619	0.201663	0.647738	1.06498	0.784231	1.01385	0.398967	1.6285	0.484424	0.611628
	0.838625	1.30043	0.777828	0.203788	0.654222	1.05936	0.764347	1.03145	0.417607	1.66884	0.423848	0.659332
	0.840052	1.30175	0.778802	0.204521	0.657058	1.05466	0.744695	1.05107	0.443363	1.67263	0.372383	0.731423
	0.845581	1.30325	0.782321	0.208146	0.655059	1.04606	0.746783	1.06283	0.474371	1.64135	0.331422	0.832209
	0.847438	1.33303	0.780089	0.212927	0.651926	1.03701	0.723073	1.07824	0.512623	1.57717	0.298836	0.957928
	0.84837	1.35965	0.776651	0.218388	0.655377	1.03272	0.723836	1.09916	0.556655	1.48746	0.278099	1.08138
	0.846029	1.3634	0.777612	0.230147	0.663292	1.03269	0.72553	1.11721	0.585446	1.3812	0.265952	1.19317
	0.847167	1.36634	0.775633	0.246195	0.66426	1.03579	0.722062	1.13467	0.641847	1.26744	0.260304	1.2914
	0.85357	1.38069	0.770626	0.259256	0.663817	1.03752	0.729767	1.15015	0.672119	1.16191	0.25809	1.36841
	0.85829	1.40267	0.766424	0.270862	0.663154	1.03889	0.722637	1.16482	0.690982	1.07283	0.252799	1.42306
	0.864194	1.41563	0.762724	0.278295	0.658375	1.04428	0.726009	1.17625	0.700525	1.00124	0.254008	1.43816
	0.878055	1.43437	0.758983	0.298857	0.654319	1.05002	0.723945	1.19047	0.702549	0.94649	0.265346	1.41612
	0.884566	1.45917	0.755282	0.318198	0.651852	1.0636	0.723419	1.20301	0.689747	0.907428	0.285264	1.37018
	0.892875	1.46145	0.756064	0.329825	0.647936	1.08085	0.724821	1.19268	0.661224	0.881783	0.316581	1.29182
	0.89402	1.47282	0.755922	0.357727	0.648271	1.09359	0.723683	1.19632	0.625647	0.876868	0.355368	1.18101
	0.890717	1.504	0.749218	0.376635	0.649848	1.1067	0.718938	1.21694	0.583802	0.906135	0.401141	1.05308
	0.888519	1.50919	0.741726	0.392442	0.646393	1.11769	0.710655	1.20756	0.541096	0.966163	0.451167	0.920693
	0.890372	1.51476	0.737726	0.411316	0.641936	1.12589	0.705382	1.19741	0.515901	1.06333	0.496706	0.788127
	0.895034	1.55045	0.732616	0.427053	0.635712	1.13405	0.703561	1.19628	0.471927	1.209	0.537858	0.673467
	0.892127	1.57642	0.728389	0.442672	0.629404	1.13972	0.697532	1.19438	0.449445	1.38714	0.570612	0.583648
	0.891703	1.58402	0.725658	0.456054	0.622222	1.14106	0.688786	1.19164	0.430347	1.5778	0.590306	0.529875
	0.895214	1.5969	0.723925	0.467735	0.611963	1.14492	0.680788	1.1841	0.416949	1.75548	0.595889	0.489861
	0.894994	1.615	0.720453	0.484889	0.600307	1.14542	0.674532	1.18418	0.409585	1.90152	0.584972	0.491484
	0.897038	1.61973	0.719792	0.50096	0.593655	1.13777	0.660103	1.19501	0.401888	2.01518	0.56044	0.519717
	0.900628	1.63991	0.723212	0.512637	0.592539	1.1302	0.650174	1.20485	0.396241	2.09716	0.526272	0.578688
	0.901107	1.67308	0.724964	0.520776	0.591264	1.12367	0.640297	1.21533	0.392808	2.13358	0.484664	0.681518
	0.904649	1.6595	0.728332	0.532941	0.58769	1.12032	0.628955	1.22776	0.397473	2.11375	0.433316	0.831076
	0.90514	1.61483	0.733614	0.548402	0.581665	1.11928	0.617726	1.24285	0.415541	2.04488	0.37979	1.01299
	0.902339	1.62933	0.742228	0.560691	0.576952	1.11696	0.610698	1.26227	0.447693	1.92631	0.335246	1.20632
	0.903913	1.70405	0.749286	0.577161	0.572028	1.12009	0.602036	1.28252	0.485221	1.7707	0.300464	1.38978
	0.904737	1.728	0.7535	0.597585	0.563949	1.12334	0.598474	1.29712	0.530634	1.60302	0.275073	1.55241
	0.90101	1.75074	0.757836	0.617433	0.561159	1.12561	0.604037	1.31145	0.581366	1.43192	0.264416	1.69002
	0.897559	1.74383	0.758617	0.64174	0.560084	1.13693	0.611622	1.32455	0.629493	1.26833	0.253484	1.7932
	0.895934	1.63455	0.761481	0.669074	0.554854	1.14963	0.618722	1.34782	0.672487	1.18021	0.255845	1.84826
	0.89241	1.63429	0.765634	0.695793	0.55344	1.16337	0.625189	1.36191	0.705861	1.02964	0.264234	1.85051
	0.887252	1.74061	0.76524	0.72315	0.550913	1.1748	0.639469	1.37287	0.727181	0.956305	0.271616	1.80696
	0.881942	1.76917	0.759786	0.751512	0.543556	1.18605	0.641136	1.38183	0.732726	0.904952	0.291965	1.71748
	0.877178	1.75071	0.755277	0.781014	0.542106	1.19764	0.648529	1.3843	0.719484	0.87225	0.317205	1.58468
	0.872512	1.74952	0.747659	0.804143	0.543987	1.20586	0.658058	1.38808	0.69162	0.864977	0.354174	1.42053
	0.865672	1.78458	0.735982	0.833041	0.540383	1.22027	0.658901	1.397	0.652905	0.899193	0.394364	1.24807
	0.863129	1.79661	0.729016	0.867755	0.537291	1.23656	0.660931	1.39779	0.595487	0.994695	0.435696	1.09514
	0.858703	1.75993	0.722872	0.897902	0.535398	1.25005	0.667445	1.38833	0.522897	1.15456	0.479112	0.978372
	0.849795	1.67451	0.712924	0.928373	0.532636	1.2599	0.667017	1.37583	0.47147	1.36545	0.520665	0.899455
	0.841642	1.68358	0.702363	0.957083	0.531447	1.26611	0.664219	1.36655	0.375961	1.60652	0.557174	0.853961
	0.837965	1.8187	0.69315	0.984511	0.527986	1.27286	0.658903	1.3595	0.32021	1.85233	0.584215	0.830554
	0.834412	1.84768	0.687141	1.01318	0.52523	1.27913	0.654379	1.3527	0.283079	2.08372	0.599701	0.825232
	0.828972	1.80712	0.681855	1.04051	0.519704	1.27807	0.651905	1.3466	0.258763	2.29034	0.605145	0.836982
	0.825731	1.83853	0.677728	1.06534	0.510772	1.27138	0.64371	1.34482	0.240487	2.46509	0.598193	0.882651
	0.821238	1.85824	0.675554	1.0912	0.504431	1.26693	0.631539	1.34243	0.227815	2.57921	0.575228	0.975672
	0.813644	1.80818	0.672352	1.11977	0.496827	1.25947	0.622782	1.34441	0.220418	2.61271	0.548164	1.10789
	0.807737	1.81597	0.673394	1.14817	0.492546	1.24912	0.616501	1.34851	0.216716	2.57029	0.4905	1.27798
	0.805027	1.84159	0.675055	1.17487	0.488447	1.23778	0.611761	1.34909	0.218387	2.45513	0.43758	1.47491
	0.804953	1.89791	0.671781	1.19885	0.481454	1.22381	0.604355	1.36406	0.238201	2.27278	0.381424	1.67605
	0.792776	1.8905	0.673864	1.21969	0.476064	1.21023	0.596091	1.3802	0.275623	2.04171	0.326226	1.86849
	0.773013	1.74833	0.678047	1.24258	0.473288	1.20041	0.596326	1.38939	0.32499	1.78615	0.284631	2.04153
	0.773511	1.73279	0.677811	1.26374	0.471287	1.19821	0.597691	1.40202	0.385053	1.52391	0.256107	2.18857
	0.77591	1.90838	0.680067	1.28286	0.467433	1.20319	0.595209	1.42525	0.450968	1.27816	0.233646	2.30558
	0.757247	1.956	0.684781	1.30117	0.46586	1.20927	0.595552	1.449	0.518116	1.07662	0.220366	2.38485
	0.755024	1.92317	0.686441	1.31681	0.468363	1.2155	0.599984	1.46165	0.576057	0.916212	0.215209	2.42018
	0.781706	1.90698	0.687541	1.33024	0.467483	1.22667	0.604896	1.47593	0.624042	0.78663	0.215737	2.40334
	0.778212	1.89246	0.690243	1.34168	0.465144	1.23943	0.608886	1.48624	0.66261	0.69452	0.219998	2.33368
	0.736283	1.87333	0.692515	1.35325	0.464557	1.25011	0.615876	1.49767	0.68288	0.647534	0.230636	2.21388
	0.71774	1.88187	0.692928	1.36658	0.46292	1.25636	0.623989	1.50689	0.688524	0.655374	0.250058	2.05673
	0.726632	1.9072	0.687972	1.38086	0.461037	1.26863	0.628275	1.50224	0.684331	0.715395	0.277462	1.87614
	0.735215	1.91996	0.684981	1.38727	0.461434	1.27863	0.630166	1.49656	0.653942	0.819981	0.314878	1.69403
	0.71906	1.93033	0.687706	1.3895	0.468217	1.28308	0.628011	1.48779	0.612602	0.958503	0.35961	1.52834
	0.707279	1.93496	0.689186	1.39178	0.474025	1.27982	0.623814	1.47541	0.576051	1.13193	0.407486	1.38193
	0.72459	1.92577	0.688383	1.38941	0.47282	1.28162	0.616458	1.46458	0.516763	1.33865	0.470602	1.26048
	0.726979	1.91352	0.688208	1.38612	0.467833	1.28557	0.609333	1.45172	0.421609	1.56224	0.5131	1.1649
	0.708115	1.91921	0.688366	1.3829	0.466657	1.28322	0.608259	1.43667	0.349639	1.79457	0.547189	1.09276
	0.698114	1.9455	0.683781	1.37749	0.471883	1.27726	0.603586	1.414	0.290096	2.01759	0.572425	1.05155
	0.68779	1.94716	0.681616	1.37258	0.476707	1.27332	0.59635	1.39225	0.250356	2.20803	0.584262	1.05819
	0.685466	1.93903	0.682981	1.37159	0.473727	1.27228	0.58748	1.37848	0.227687	2.35349	0.57881	1.11689
	0.682877	1.94065	0.680857	1.36428	0.467741	1.27452	0.578551	1.36799	0.216122	2.43265	0.558904	1.22368
	0.679783	1.93631	0.682753	1.35781	0.465178	1.28015	0.572756	1.36105	0.206193	2.4404	0.529841	1.38008
	0.683929	1.92733	0.684013	1.34291	0.466198	1.28378	0.564311	1.3485	0.200157	2.36862	0.49181	1.58229
	0.679392	1.9245	0.683913	1.33297	0.469505	1.28559	0.545066	1.33803	0.201643	2.21732	0.443963	1.8069
	0.678626	1.93419	0.685238	1.32281	0.4676	1.2897	0.537578	1.35074	0.216618	2.01168	0.393855	2.01898
	0.669428	1.9307	0.682871	1.30759	0.464642	1.29326	0.533656	1.35658	0.247569	1.77238	0.344635	2.20366
	0.656123	1.90392	0.679874	1.29933	0.462713	1.2901	0.531041	1.35525	0.278675	1.51261	0.306998	2.35653
	0.648157	1.89144	0.678873	1.29272	0.459398	1.28424	0.521613	1.37805	0.354455	1.2621	0.283973	2.47127
	0.647746	1.894	0.680504	1.28826	0.45783	1.28444	0.51597	1.40116	0.424446	1.05334	0.266418	2.53392
	0.644036	1.89153	0.68291	1.28421	0.456285	1.27873	0.511067	1.42323	0.497312	0.892471	0.251167	2.53924
	0.644706	1.8954	0.685377	1.2834	0.454809	1.26961	0.511513	1.42763	0.561167	0.781135	0.243553	2.48749
	0.641042	1.89397	0.687837	1.28106	0.455398	1.26355	0.512421	1.44142	0.615913	0.711849	0.243577	2.38035
	0.636646	1.87742	0.690954	1.27791	0.460388	1.2619	0.512087	1.48146	0.661426	0.67508	0.253865	2.22626
	0.640445	1.86559	0.693473	1.27458	0.463593	1.26642	0.513429	1.47245	0.692519	0.664726	0.276201	2.02715
	0.638239	1.86354	0.692113	1.26825	0.465381	1.27216	0.512523	1.45173	0.709384	0.676734	0.310459	1.80177
	0.632425	1.87256	0.694564	1.2646	0.470744	1.27686	0.509117	1.47526	0.713113	0.752218	0.359124	1.56852
	0.634253	1.88481	0.696052	1.26168	0.476332	1.28366	0.514228	1.48485	0.698382	0.868678	0.418505	1.3446
	0.628054	1.88241	0.692888	1.2594	0.475899	1.29073	0.517651	1.46835	0.669369	1.03504	0.48108	1.1465
	0.622803	1.87465	0.688791	1.26304	0.480693	1.29924	0.510881	1.46314	0.630041	1.24388	0.542298	0.981054
	0.625525	1.87269	0.680329	1.26393	0.486213	1.30665	0.50685	1.45774	0.57664	1.48175	0.595303	0.851433
	0.630984	1.88871	0.675999	1.26547	0.487846	1.30859	0.500934	1.45061	0.517961	1.73373	0.64092	0.756955
	0.630888	1.89454	0.675368	1.26348	0.487024	1.31172	0.49283	1.43523	0.458305	1.89874	0.680392	0.721988
	0.621373	1.88586	0.670731	1.25771	0.48887	1.32433	0.486805	1.42654	0.395621	2.21853	0.706467	0.703913
	0.615573	1.87438	0.664529	1.25122	0.496055	1.35185	0.482094	1.43398	0.337976	2.42529	0.716576	0.756421
	0.61903	1.86091	0.65876	1.24511	0.501997	1.39147	0.471323	1.43257	0.293126	2.5757	0.710676	0.870025
	0.616241	1.85303	0.656599	1.24386	0.507523	1.42561	0.451392	1.42667	0.266059	2.64714	0.691149	0.975432
	0.609138	1.8428	0.656474	1.24542	0.514489	1.46451	0.446675	1.43767	0.25174	2.62905	0.655918	1.26787
	0.606405	1.83413	0.652381	1.24771	0.521922	1.51752	0.445615	1.43803	0.243724	2.52386	0.6072	1.52718
	0.609873	1.82587	0.644415	1.24717	0.533041	1.57423	0.436355	1.44781	0.245357	2.34441	0.547809	1.80311
	0.610289	1.81958	0.63678	1.24692	0.543693	1.61173	0.428203	1.48318	0.262463	2.11226	0.480252	2.06934
	0.600835	1.81404	0.634745	1.24971	0.551529	1.6809	0.422419	1.52747	0.297693	1.86377	0.417446	2.30853
	0.597408	1.79695	0.632084	1.24952	0.555457	1.72469	0.413466	1.5567	0.343834	1.61731	0.36231	2.51318
	0.601701	1.78842	0.623549	1.25104	0.561654	1.76519	0.405686	1.59142	0.401383	1.39876	0.318033	2.67021
	0.606131	1.78519	0.614276	1.25501	0.570692	1.79939	0.403376	1.61234	0.46895	1.24072	0.289369	2.76309
	0.606809	1.78513	0.611205	1.25778	0.573618	1.81799	0.404271	1.65145	0.541335	1.14111	0.277433	2.78474
	0.604298	1.78264	0.604479	1.26001	0.578662	1.82344	0.402577	1.68216	0.616389	1.08638	0.277548	2.73839
	0.599546	1.78352	0.596436	1.25989	0.580603	1.81504	0.403292	1.69879	0.67946	1.05566	0.286315	2.62267
	0.599286	1.78414	0.588662	1.26188	0.574537	1.79735	0.412854	1.72508	0.733172	1.04279	0.304227	2.37743
	0.60013	1.78264	0.583699	1.26715	0.573227	1.77121	0.42425	1.73709	0.77916	1.04894	0.334856	2.14685
	0.596942	1.78	0.579164	1.27195	0.571128	1.73467	0.431866	1.73367	0.810441	1.09017	0.384892	1.90554
	0.595464	1.78251	0.575891	1.27988	0.568329	1.69211	0.436882	1.73552	0.82682	1.18751	0.453184	1.67811
	0.595649	1.78892	0.57458	1.28526	0.565616	1.64459	0.437349	1.73885	0.823468	1.33707	0.531265	1.5455
	0.592232	1.78946	0.577233	1.28769	0.565046	1.59989	0.436168	1.74309	0.802298	1.53149	0.618902	1.32492
	0.589167	1.78688	0.579678	1.29069	0.56532	1.56696	0.437989	1.74332	0.770808	1.75937	0.71135	1.21311
	0.58988	1.78968	0.58695	1.2918	0.562585	1.54537	0.437769	1.73813	0.72991	2.00714	0.795583	1.1395
	0.584281	1.80213	0.595719	1.29045	0.561911	1.53506	0.433544	1.72204	0.678201	2.25734	0.869467	1.10369
	0.574232	1.81674	0.606694	1.29021	0.56246	1.53833	0.43022	1.70363	0.622289	2.48972	0.92841	1.10552
	0.568594	1.82447	0.613784	1.29459	0.56181	1.55893	0.424094	1.6844	0.564636	2.68786	0.966721	1.14484
	0.565453	1.82213	0.61699	1.30185	0.563827	1.58732	0.416883	1.66781	0.509325	2.84127	0.980242	1.2366
	0.56549	1.81563	0.62346	1.30718	0.567568	1.61901	0.416185	1.66396	0.468175	2.93489	0.972603	1.38996
	0.567427	1.80764	0.634429	1.31021	0.564288	1.65468	0.415253	1.66306	0.442423	2.96015	0.943947	1.5999
	0.56314	1.80046	0.642996	1.31352	0.563573	1.68943	0.413723	1.65964	0.432137	2.90792	0.896575	1.85366
	0.557253	1.79033	0.651101	1.32172	0.564239	1.72225	0.415233	1.66707	0.433845	2.8234	0.83112	2.12577
	0.556703	1.78611	0.657171	1.32608	0.568852	1.74965	0.412103	1.69312	0.444899	2.569	0.752084	2.40005
	0.557993	1.78378	0.661624	1.31879	0.575177	1.76727	0.399082	1.72098	0.468987	2.32432	0.66676	2.65801
	0.557928	1.78268	0.668272	1.31592	0.57784	1.77597	0.395249	1.7176	0.507699	2.06657	0.582012	2.87819
	0.554826	1.78996	0.67063	1.319	0.583332	1.7766	0.392821	1.75011	0.56039	1.81948	0.508201	3.03957
	0.552648	1.78925	0.670879	1.32666	0.589507	1.7727	0.384301	1.77856	0.626846	1.67347	0.456996	3.13142
	0.556612	1.78216	0.671163	1.3367	0.591747	1.76727	0.383859	1.8634	0.705416	1.43263	0.432844	3.15611
	0.560747	1.7798	0.667623	1.3475	0.597436	1.7594	0.387112	1.89407	0.789043	1.35124	0.426988	3.13065
	0.559277	1.7726	0.66395	1.36045	0.602039	1.7558	0.385214	1.91028	0.873876	1.24669	0.434594	3.01935
	0.554838	1.7674	0.658253	1.37121	0.601846	1.75657	0.389019	1.91741	0.952713	1.20232	0.447308	2.82091
	0.55418	1.7627	0.649465	1.38517	0.604705	1.75496	0.403759	1.94626	1.01597	1.17811	0.467494	2.55551
	0.556798	1.75867	0.6432	1.39635	0.60735	1.75294	0.418068	1.97221	1.06321	1.17981	0.498457	2.2565
	0.556706	1.75127	0.636307	1.4025	0.608291	1.75501	0.438629	1.97486	1.09402	1.2062	0.547283	1.96856
	0.556415	1.74775	0.630256	1.41039	0.608403	1.76594	0.460016	1.96901	1.10262	1.26127	0.618367	1.71858
	0.553734	1.74378	0.621851	1.41419	0.608406	1.77834	0.468539	1.94864	1.09247	1.35539	0.708954	1.51069
	0.549866	1.74058	0.611946	1.41594	0.606652	1.78047	0.470346	1.92724	1.06323	1.50035	0.811922	1.34431
	0.55061	1.73722	0.605265	1.41826	0.605381	1.78117	0.473501	1.9054	1.02033	1.69655	0.923439	1.2209
	0.551308	1.73348	0.599023	1.41644	0.60475	1.78241	0.478987	1.86718	0.97029	1.93633	1.03468	1.14039
	0.552865	1.73193	0.593884	1.41242	0.604449	1.77814	0.486938	1.83874	0.908326	2.11903	1.13063	1.09609
	0.555136	1.73229	0.58755	1.40856	0.604309	1.77234	0.475022	1.84062	0.84099	2.50664	1.20624	1.08774
	0.552464	1.73471	0.582096	1.40577	0.60205	1.76983	0.469434	1.86388	0.77585	2.7838	1.25764	1.12267
	0.550962	1.73536	0.580105	1.40483	0.598854	1.7632	0.470304	1.84488	0.720057	3.02428	1.27124	1.20432
	0.556065	1.73221	0.576624	1.40647	0.597784	1.75702	0.46648	1.80275	0.678526	3.21015	1.27421	1.29581
	0.561511	1.72805	0.574168	1.40888	0.598946	1.75928	0.460495	1.79735	0.647233	3.32163	1.25151	1.53497
	0.56475	1.72572	0.572425	1.41333	0.597734	1.76203	0.451735	1.8014	0.629208	3.33865	1.20833	1.77945
	0.561274	1.72573	0.569797	1.42077	0.598126	1.76878	0.446614	1.81209	0.624981	3.2543	1.15191	2.04742
	0.560966	1.72442	0.571159	1.42545	0.600838	1.77562	0.444469	1.82238	0.628723	3.07015	1.08612	2.32398
	0.565629	1.72316	0.572747	1.42371	0.603266	1.79041	0.442788	1.82465	0.647097	2.80352	1.00586	2.50104
	0.565746	1.72317	0.576338	1.42367	0.603371	1.80602	0.443189	1.85317	0.682032	2.486	0.917159	2.82248
	0.570062	1.72108	0.577932	1.42706	0.603535	1.82213	0.437584	1.88496	0.734699	2.15057	0.828521	3.00924
	0.578032	1.71775	0.578626	1.43221	0.604551	1.83384	0.435467	1.89795	0.805015	1.82865	0.752009	3.09835
	0.56713	1.718	0.581016	1.43619	0.606085	1.85026	0.432676	1.91548	0.889478	1.55421	0.712556	3.18838
	0.55467	1.72127	0.58169	1.43387	0.60818	1.8681	0.42884	1.97178	0.98477	1.358	0.665	3.1571
	0.564227	1.72638	0.583043	1.43408	0.609847	1.88334	0.428603	1.99346	1.08138	1.24634	0.656214	3.04141
	0.568517	1.72728	0.584094	1.4373	0.612174	1.89729	0.434903	1.98215	1.1687	1.19785	0.657742	2.83709
	0.566739	1.72654	0.584397	1.44231	0.615301	1.90805	0.441475	1.97546	1.2444	1.17852	0.670585	2.56294
	0.573076	1.73365	0.586376	1.44976	0.62053	1.91473	0.446862	1.9811	1.30623	1.16945	0.701559	2.25673
	0.575926	1.74456	0.586859	1.45596	0.625921	1.92334	0.45636	2.0018	1.34592	1.16632	0.751703	2.05702
	0.577295	1.75244	0.587532	1.4601	0.630035	1.93379	0.468412	2.02652	1.35863	1.18419	0.820907	1.69319
	0.584415	1.7596	0.587121	1.4613	0.631559	1.94086	0.478313	2.02446	1.34478	1.24693	0.916331	1.48138
	0.591033	1.77003	0.585095	1.46657	0.63201	1.94307	0.484537	2.00667	1.30717	1.38228	1.03984	1.32548
	0.594204	1.7801	0.583999	1.47293	0.635625	1.94376	0.493424	2.00836	1.25521	1.59556	1.17437	1.21612
	0.595683	1.79226	0.582985	1.47272	0.635943	1.94507	0.495447	2.00648	1.19464	1.86664	1.30657	1.14517
	0.602321	1.80073	0.580188	1.47424	0.638213	1.94243	0.495911	1.99657	1.12618	2.17338	1.42759	1.10778
	0.609182	1.81117	0.573721	1.47695	0.642192	1.93829	0.494745	1.98208	1.05573	2.49342	1.51942	1.1043
	0.593658	1.82535	0.568593	1.4819	0.642125	1.93849	0.476137	1.9382	0.988129	2.79012	1.57591	1.13981
	0.595494	1.83568	0.565865	1.48658	0.641646	1.93088	0.465159	1.89038	0.923245	3.03845	1.59391	1.21625
	0.608059	1.84536	0.561167	1.49439	0.643935	1.92067	0.466769	1.90332	0.866484	3.2379	1.57558	1.34625
	0.607744	1.85275	0.555845	1.5103	0.646771	1.91568	0.463841	1.95456	0.820911	3.37195	1.52261	1.53405
	0.610772	1.86288	0.547833	1.52728	0.645606	1.89774	0.462104	1.88182	0.784837	3.41487	1.44436	1.76485
	0.616807	1.87456	0.54108	1.5391	0.646692	1.88452	0.45689	1.84346	0.760523	3.34338	1.3532	2.02305
	0.621139	1.88537	0.535989	1.54642	0.649805	1.87068	0.450998	1.904	0.750485	3.15931	1.24959	2.29749
	0.620789	1.89578	0.532434	1.55785	0.651073	1.86021	0.447361	1.92657	0.748588	2.89214	1.17424	2.57368
	0.623808	1.90214	0.523401	1.56975	0.651922	1.8545	0.449307	1.89808	0.759553	2.56472	1.02384	2.83392
	0.629099	1.9056	0.516749	1.57941	0.654274	1.84795	0.455137	1.91063	0.795176	2.20042	0.919573	3.06288
	0.629781	1.90685	0.512032	1.58805	0.657464	1.84529	0.452841	1.93275	0.85804	1.84545	0.842589	3.23475
	0.633004	1.90945	0.508257	1.59535	0.659339	1.84794	0.45446	1.97068	0.945239	1.54165	0.801369	3.32493
	0.637835	1.9129	0.50312	1.60314	0.659411	1.85024	0.462125	2.00322	1.04877	1.31395	0.787869	3.33015
	0.645184	1.91772	0.50176	1.6119	0.661243	1.8542	0.467155	1.99809	1.1578	1.16963	0.786759	3.24786
	0.650465	1.91636	0.498841	1.623	0.663672	1.86285	0.47163	1.98743	1.26229	1.0953	0.794845	3.08327
	0.653297	1.91191	0.493653	1.63144	0.666628	1.87286	0.479363	1.99716	1.35193	1.06834	0.809515	2.85362
	0.661825	1.91025	0.494256	1.64853	0.671945	1.88156	0.491597	2.03027	1.41839	1.06915	0.837154	2.57888
	0.66799	1.90545	0.491828	1.66591	0.677556	1.89366	0.507275	2.07736	1.45333	1.0939	0.888118	2.2897
	0.643909	1.90074	0.489715	1.68411	0.682148	1.90712	0.519698	2.09908	1.45523	1.15005	0.972319	2.02446
	0.649634	1.89448	0.49211	1.70378	0.685	1.92065	0.530522	2.07583	1.43408	1.24705	1.09522	1.80738
	0.669061	1.88293	0.495268	1.72407	0.69004	1.9369	0.538925	2.06974	1.39105	1.38838	1.25108	1.63928
	0.665455	1.87848	0.495547	1.74177	0.693136	1.94443	0.541266	2.08313	1.3327	1.57249	1.41484	1.51652
	0.664473	1.87996	0.49414	1.7506	0.697924	1.95641	0.542587	2.0803	1.25966	1.80416	1.56846	1.427
	0.674277	1.86932	0.490531	1.76383	0.705156	1.96329	0.544901	2.06605	1.17561	2.07764	1.69939	1.36703
	0.683897	1.85776	0.490426	1.77547	0.709513	1.9667	0.548463	2.03664	1.09245	2.37628	1.79538	1.33952
	0.669655	1.85336	0.492456	1.78461	0.71447	1.96267	0.543808	2.00363	1.00936	2.68356	1.85304	1.34061
	0.662517	1.84554	0.492719	1.79195	0.720269	1.95675	0.533663	1.97758	0.931171	2.97329	1.86417	1.37185
	0.68318	1.83155	0.492266	1.80001	0.727423	1.9552	0.532616	1.95443	0.864189	3.22134	1.81903	1.44122
	0.68236	1.81847	0.488943	1.80396	0.73409	1.95312	0.531051	1.92896	0.808026	3.40797	1.72505	1.5557
	0.677351	1.80801	0.48962	1.80912	0.741373	1.95301	0.526535	1.89975	0.767841	3.51553	1.59886	1.71331
	0.681494	1.7952	0.490466	1.81376	0.750727	1.95275	0.525363	1.86431	0.745479	3.52404	1.45847	1.91651
	0.692512	1.78236	0.489295	1.80913	0.760376	1.95246	0.522117	1.82286	0.743791	3.40381	1.31354	2.16003
	0.703467	1.76945	0.487622	1.79617	0.769274	1.95772	0.51933	1.78361	0.769375	3.16557	1.17235	2.4251
	0.686964	1.75444	0.487244	1.78639	0.778782	1.9634	0.523702	1.7548	0.821937	2.87074	1.04453	2.69477
	0.673895	1.74357	0.4871	1.78024	0.789299	1.9661	0.533055	1.75056	0.904657	2.55679	0.940701	2.95562
	0.698513	1.73393	0.487228	1.76997	0.796071	1.96413	0.541146	1.74327	1.01851	2.2267	0.871344	3.1093
	0.702494	1.72716	0.488563	1.75898	0.805458	1.96106	0.550938	1.74066	1.15571	1.90001	0.834027	3.33875
	0.689525	1.71857	0.49184	1.75048	0.814761	1.9576	0.559053	1.77093	1.30693	1.61034	0.815627	3.40866
	0.694934	1.70819	0.494649	1.73858	0.822621	1.95334	0.566944	1.80654	1.45969	1.37653	0.802814	3.38247
	0.701251	1.70313	0.500136	1.72767	0.832823	1.94933	0.585467	1.84428	1.59933	1.2005	0.792164	3.26919
	0.699806	1.69602	0.503093	1.71521	0.838571	1.93992	0.603647	1.86268	1.72168	1.08094	0.789242	3.07791
	0.705148	1.68976	0.506062	1.70064	0.842186	1.93532	0.62199	1.87475	1.81249	1.01312	0.807724	2.83787
	0.718376	1.68294	0.514898	1.68908	0.849446	1.93302	0.640119	1.90339	1.86459	0.983661	0.861864	2.58897
	0.718635	1.67532	0.522729	1.68027	0.859132	1.93156	0.663658	1.93322	1.88428	0.982843	0.959242	2.35818
	0.706613	1.67265	0.5291	1.67055	0.868869	1.93273	0.686239	1.96192	1.86133	1.0113	1.09415	2.16047
	0.721462	1.6711	0.532494	1.65593	0.877239	1.9363	0.705236	1.99122	1.80395	1.07575	1.25782	2.00666
	0.724719	1.66799	0.536193	1.64288	0.884894	1.93898	0.725349	2.01553	1.75466	1.18072	1.43693	1.89236
	0.692126	1.65996	0.540909	1.63449	0.895626	1.94002	0.74494	2.04097	1.65831	1.32925	1.60937	1.80387
	0.701162	1.65553	0.546052	1.6259	0.907419	1.94169	0.76424	2.03344	1.58154	1.5309	1.7542	1.72483
	0.724915	1.65227	0.555353	1.6115	0.916414	1.94596	0.77018	1.97809	1.4935	1.77904	1.85565	1.65781
	0.714494	1.64849	0.559764	1.59682	0.925924	1.95072	0.760715	1.9495	1.3968	2.06664	1.9075	1.61295
	0.717564	1.64663	0.56367	1.58875	0.937388	1.95593	0.739123	1.92456	1.29166	2.37548	1.90681	1.5896
	0.724257	1.64316	0.568024	1.58488	0.947208	1.9573	0.734429	1.87393	1.19387	2.68027	1.86843	1.59256
	0.722212	1.63647	0.574433	1.5809	0.955791	1.95688	0.725499	1.82438	1.12114	2.96394	1.74767	1.62169
	0.72266	1.63185	0.580682	1.57735	0.966463	1.95516	0.717122	1.77779	1.07392	3.20245	1.60988	1.68259
	0.727484	1.6223	0.582896	1.57448	0.976384	1.95111	0.725387	1.73241	1.0387	3.36742	1.45841	1.78143
	0.739857	1.61413	0.587183	1.57624	0.989922	1.95107	0.730217	1.67557	1.01616	3.43965	1.31287	1.91892
	0.730359	1.61225	0.594022	1.58035	1.00683	1.94685	0.73623	1.63214	1.01842	3.4031	1.18627	2.09546
	0.714372	1.60922	0.60157	1.58344	1.02425	1.94255	0.749592	1.61394	1.04853	3.24543	1.08528	2.29843
	0.736008	1.60601	0.60601	1.59343	1.0372	1.94089	0.765304	1.60309	1.10705	2.97732	1.01362	2.51333
	0.750992	1.60029	0.609753	1.60841	1.05018	1.93528	0.783609	1.59821	1.19396	2.63325	0.973244	2.7174
	0.7326	1.59546	0.616282	1.62636	1.06232	1.93045	0.798078	1.61747	1.30893	2.24791	0.956089	2.89049
	0.739455	1.59153	0.621982	1.64696	1.07089	1.92171	0.815651	1.64673	1.44806	1.86306	0.94436	3.01408
	0.76028	1.5844	0.629752	1.66575	1.08835	1.91714	0.835618	1.68929	1.59178	1.51974	0.925521	3.07442
	0.759739	1.57551	0.637603	1.68037	1.09913	1.90947	0.859113	1.74251	1.72197	1.23523	0.903601	3.07178
	0.731875	1.57114	0.646929	1.69237	1.10893	1.90233	0.882241	1.79003	1.81934	1.01733	0.890778	2.99417
	0.722255	1.56183	0.658193	1.7051	1.11334	1.89868	0.885187	1.83033	1.86979	0.86313	0.896066	2.85247
	0.750906	1.5551	0.664757	1.71589	1.12257	1.89294	0.885315	1.88294	1.86947	0.759988	0.947154	2.67049
	0.760135	1.55131	0.672724	1.72354	1.12742	1.88596	0.906747	1.94564	1.81623	0.695765	1.0389	2.46891
	0.753022	1.54448	0.683808	1.73033	1.13022	1.87828	0.944485	2.00454	1.72373	0.655022	1.17161	2.33478
	0.759295	1.54024	0.690635	1.73401	1.12861	1.87232	0.983906	2.04762	1.59491	0.643836	1.33654	2.08881
	0.760446	1.5355	0.698731	1.74037	1.12666	1.86054	1.0122	2.08896	1.43872	0.674235	1.52058	1.93001
	0.744374	1.52302	0.708032	1.74524	1.1254	1.85067	1.0308	2.14315	1.26452	0.750387	1.69874	1.79499
	0.762146	1.51975	0.716691	1.74009	1.11908	1.84174	1.04842	2.14425	1.08494	0.874713	1.85414	1.68044
	0.783502	1.52335	0.727847	1.73447	1.11577	1.83291	1.05959	2.11658	0.927788	1.04968	1.97421	1.58098
	0.770374	1.52259	0.737837	1.72899	1.10884	1.82695	1.06498	2.10726	0.808853	1.27842	2.04246	1.49915
	0.77025	1.51186	0.746769	1.723	1.09969	1.82352	1.07551	2.08108	0.728347	1.55449	2.05602	1.43833
	0.783122	1.50055	0.755297	1.71904	1.08677	1.81854	1.06511	2.05326	0.675156	1.86926	2.02097	1.41129
	0.786419	1.49443	0.766536	1.71725	1.07862	1.812	1.04312	1.98296	0.635543	2.20776	1.92767	1.37414
	0.786665	1.48631	0.778878	1.71594	1.06176	1.80937	1.03092	1.92747	0.600341	2.54003	1.78799	1.38077
	0.790256	1.48789	0.790609	1.71706	1.04447	1.8072	1.01304	1.86958	0.56872	2.83919	1.68081	1.42542
	0.793211	1.48572	0.80401	1.71859	1.02774	1.80129	0.988894	1.81341	0.554929	3.07849	1.47342	1.51493
	0.795839	1.47717	0.81339	1.71995	1.01374	1.79185	0.966851	1.7595	0.570948	3.2291	1.32155	1.65137
	0.798913	1.46675	0.823617	1.72738	1.00106	1.77935	0.971509	1.70434	0.605128	3.27769	1.18796	1.83011
	0.803278	1.44954	0.834465	1.74662	0.987111	1.77242	0.992907	1.67209	0.645963	3.21811	1.09008	2.04187
	0.808463	1.4386	0.842376	1.76909	0.972576	1.77408	1.00421	1.64502	0.684482	3.05622	1.0283	2.27236
	0.812252	1.423	0.851737	1.79242	0.957422	1.78119	1.00992	1.64157	0.722467	2.81369	0.993744	2.49327
	0.818067	1.41277	0.860352	1.81434	0.94429	1.79037	1.00748	1.63683	0.777361	2.51501	0.97254	2.67792
	0.822182	1.40929	0.869029	1.83575	0.932233	1.80421	1.00395	1.65769	0.829517	2.18682	0.94932	2.81201
	0.824588	1.40973	0.882309	1.85626	0.921658	1.82103	1.02673	1.71452	0.943549	1.85623	0.920718	2.88379
	0.826562	1.41275	0.895827	1.878	0.912059	1.83965	1.06288	1.75815	1.0114	1.55568	0.889339	2.88893
	0.830236	1.40528	0.906284	1.89977	0.903534	1.86311	1.08214	1.78298	1.04736	1.30916	0.86787	2.82639
	0.832736	1.39338	0.91702	1.9171	0.8963	1.88729	1.09454	1.81701	1.04212	1.11781	0.8723	2.70012
	0.83476	1.39096	0.924662	1.93448	0.883899	1.91136	1.1196	1.85629	0.999307	0.971016	0.918565	2.52801
	0.840516	1.38903	0.931781	1.95274	0.872684	1.92798	1.16848	1.90579	0.935443	0.863614	1.00716	2.32957
	0.842957	1.38484	0.940321	1.9661	0.863355	1.93455	1.22595	1.96087	0.864167	0.785881	1.13047	2.12605
	0.847641	1.38705	0.947347	1.97141	0.852186	1.93477	1.26508	2.01201	0.796587	0.736265	1.28272	1.93257
	0.854313	1.38089	0.953516	1.97214	0.845773	1.92875	1.3406	2.04868	0.742771	0.722203	1.44225	1.7574
	0.86185	1.37145	0.955524	1.97143	0.842338	1.91384	1.39899	2.08078	0.709017	0.74979	1.59369	1.60359
	0.866387	1.372	0.956697	1.96474	0.837213	1.89208	1.42875	2.10964	0.690621	0.8225	1.72036	1.47064
	0.871892	1.36655	0.961368	1.95112	0.832234	1.8663	1.43345	2.11764	0.681267	0.948405	1.80493	1.3601
	0.875475	1.35273	0.964359	1.94147	0.826822	1.83419	1.45391	2.08687	0.676762	1.14069	1.84646	1.27359
	0.878628	1.34573	0.962807	1.93376	0.823329	1.79406	1.45694	2.03372	0.682589	1.39751	1.84507	1.20741
	0.8874	1.3498	0.963386	1.93104	0.82148	1.7528	1.43701	1.99433	0.702523	1.70404	1.79768	1.15971
	0.894805	1.35234	0.962845	1.92729	0.817703	1.71253	1.39513	1.95214	0.723252	2.04057	1.73353	1.13105
	0.90056	1.34488	0.958967	1.92176	0.819813	1.67119	1.33955	1.91454	0.735437	2.38075	1.57179	1.12681
	0.903654	1.33849	0.954271	1.91733	0.818375	1.63213	1.29654	1.84146	0.743819	2.69945	1.41446	1.15959
	0.908188	1.33508	0.951636	1.91359	0.820318	1.59228	1.27228	1.78222	0.755623	2.96623	1.25343	1.23481
	0.911618	1.33292	0.948685	1.91353	0.82313	1.55712	1.25659	1.71405	0.781124	3.20522	1.10633	1.36579
	0.916109	1.33308	0.942707	1.91704	0.825096	1.52931	1.23948	1.64866	0.824259	3.27428	0.987683	1.55487
	0.923756	1.32953	0.937043	1.91853	0.828973	1.50573	1.22426	1.59849	0.879106	3.24506	0.902452	1.78493
	0.926238	1.32727	0.928378	1.9213	0.83754	1.48913	1.17594	1.57095	0.944359	3.11865	0.863133	2.03538
	0.932248	1.32326	0.92235	1.92467	0.848534	1.47988	1.143	1.56182	1.02167	2.98399	0.810865	2.284
	0.938303	1.31305	0.916067	1.92511	0.857188	1.47207	1.13461	1.54566	1.11265	2.6399	0.778522	2.50721
	0.945276	1.31013	0.911017	1.92552	0.868963	1.46696	1.15375	1.55304	1.21271	2.3405	0.74379	2.68237
	0.950274	1.30643	0.903494	1.92626	0.883678	1.46337	1.18101	1.61626	1.30667	2.03625	0.705106	2.7936
	0.95398	1.30877	0.895457	1.92404	0.898346	1.46345	1.16864	1.63051	1.38233	1.74624	0.662735	2.82345
	0.959085	1.31186	0.888543	1.91835	0.910671	1.46595	1.18993	1.61988	1.43023	1.48801	0.629368	2.76544
	0.964263	1.31234	0.885181	1.91061	0.923855	1.46784	1.217	1.64823	1.44735	1.26802	0.616593	2.6236
	0.969806	1.31079	0.880605	1.90373	0.940224	1.46811	1.25492	1.68722	1.43294	1.08489	0.638728	2.41916
	0.975449	1.30467	0.87054	1.89659	0.960996	1.46814	1.28843	1.72863	1.39024	0.936448	0.691061	2.18012
	0.980745	1.30364	0.863301	1.89092	0.980706	1.4673	1.29024	1.76658	1.33042	0.818447	0.767715	1.92543
	0.984101	1.30512	0.85519	1.87681	0.998556	1.46558	1.30343	1.79891	1.26018	0.733794	0.86338	1.68038
	0.990133	1.30235	0.84567	1.87244	1.01996	1.46157	1.30929	1.82983	1.18252	0.682234	0.962813	1.45923
	0.992498	1.29759	0.838865	1.86957	1.04077	1.45538	1.26893	1.86101	1.10577	0.673912	1.061	1.2688
	0.996212	1.29624	0.830206	1.86527	1.05783	1.44486	1.23234	1.88409	1.04506	0.712691	1.15103	1.11002
	1.00353	1.29575	0.822313	1.86379	1.07199	1.43862	1.22375	1.88342	0.997925	0.799325	1.2207	0.981515
	1.00857	1.29236	0.818891	1.8623	1.08627	1.4336	1.195	1.87552	0.962885	0.940386	1.26093	0.918195
	1.01257	1.29197	0.815422	1.86219	1.10326	1.43179	1.16214	1.86542	0.937445	1.14276	1.2748	0.813701
	1.01751	1.28951	0.809186	1.86368	1.11986	1.42871	1.1215	1.82972	0.91656	1.4051	1.25949	0.761967
	1.02411	1.28895	0.804793	1.86758	1.1354	1.42831	1.07669	1.80061	0.906054	1.70895	1.21226	0.730406
	1.02771	1.29404	0.801617	1.87165	1.14963	1.42951	1.03269	1.74096	0.889022	2.02798	1.13872	0.72344
	1.02984	1.29681	0.799067	1.8717	1.16209	1.43176	0.988125	1.69822	0.888672	2.3383	1.04107	0.747274
	1.03301	1.29772	0.798221	1.87242	1.17543	1.43386	0.932012	1.65644	0.906452	2.61532	0.933306	0.812787
	1.03807	1.29844	0.798899	1.87994	1.18712	1.43761	0.87634	1.59655	0.941419	2.83055	0.831512	0.929102
	1.04133	1.29834	0.798395	1.88323	1.19711	1.44246	0.833761	1.52407	0.991477	2.96567	0.751386	1.10571
	1.04317	1.29374	0.798536	1.88557	1.20884	1.44352	0.811815	1.50419	1.05381	3.01168	0.693466	1.34279
	1.04908	1.29334	0.804584	1.89033	1.21838	1.44385	0.804545	1.49652	1.1247	2.96018	0.655423	1.61801
	1.05286	1.30019	0.808424	1.89549	1.22765	1.44095	0.824446	1.4772	1.17263	2.81968	0.630418	1.90302
	1.05305	1.30828	0.812661	1.90025	1.23808	1.43461	0.831386	1.47941	1.26842	2.60761	0.610144	2.17054
	1.05975	1.31372	0.82252	1.90717	1.24779	1.43191	0.816877	1.48061	1.32805	2.34799	0.59124	2.40006
	1.06	1.31202	0.832492	1.91483	1.25775	1.42825	0.837147	1.48819	1.37789	2.06517	0.568264	2.56631
	1.06049	1.31174	0.839921	1.92225	1.26515	1.42643	0.862705	1.49007	1.41016	1.7754	0.544378	2.62919
	1.06308	1.31281	0.850357	1.93083	1.27016	1.42482	0.870529	1.51582	1.41374	1.507	0.525651	2.65094
	1.06318	1.31121	0.862903	1.93476	1.27572	1.42288	0.87388	1.56485	1.38736	1.27242	0.522134	2.54797
	1.06587	1.31115	0.87446	1.93729	1.28172	1.41916	0.873748	1.58552	1.33808	1.13322	0.5382	2.42515
	1.06951	1.31422	0.88839	1.93972	1.28348	1.41386	0.866437	1.61062	1.26837	0.89579	0.576005	2.11173
	1.07225	1.31437	0.905044	1.93973	1.28207	1.41245	0.861416	1.61142	1.17833	0.755066	0.639305	1.83611
	1.07222	1.31995	0.916187	1.94261	1.27961	1.4083	0.845425	1.6138	1.07641	0.640361	0.72087	1.55962
	1.07076	1.32494	0.935203	1.94538	1.27607	1.40637	0.825794	1.63273	0.971764	0.557603	0.779078	1.31173
	1.07137	1.31537	0.949596	1.94364	1.26827	1.41093	0.807612	1.66035	0.874261	0.509327	0.900864	1.10131
	1.07187	1.30646	0.96983	1.94072	1.26378	1.41205	0.792274	1.68036	0.789295	0.507503	0.982698	0.922168
	1.07373	1.30732	0.981896	1.94212	1.25687	1.41091	0.779465	1.69355	0.720252	0.562853	1.04827	0.777903
	1.07473	1.31366	1.00231	1.94303	1.2488	1.40792	0.767141	1.6988	0.664493	0.678909	1.09314	0.665561
	1.07398	1.31346	1.02173	1.94075	1.23859	1.4061	0.754566	1.68734	0.61782	0.842585	1.10966	0.584601
	1.07581	1.30474	1.0394	1.93885	1.22828	1.40564	0.742882	1.66695	0.579366	1.0471	1.09861	0.532389
	1.07627	1.2962	1.05509	1.94	1.21931	1.40216	0.733111	1.63691	0.545306	1.29038	1.06103	0.499878
	1.0748	1.28906	1.0753	1.9373	1.19567	1.39915	0.72905	1.60106	0.523749	1.56198	1.00325	0.489214
	1.07374	1.28389	1.09381	1.93295	1.17953	1.39747	0.724786	1.56052	0.519154	1.84691	0.931083	0.509818
	1.07099	1.27352	1.10928	1.92975	1.16345	1.39616	0.718394	1.51802	0.520968	2.12125	0.846109	0.573235
	1.06763	1.25406	1.12621	1.92583	1.14456	1.39845	0.715596	1.48233	0.532237	2.35686	0.757181	0.687756
	1.06501	1.23403	1.14432	1.9198	1.12443	1.40058	0.71408	1.43638	0.559929	2.53136	0.677547	0.8593
	1.06552	1.2183	1.16216	1.91336	1.10425	1.40209	0.712857	1.40847	0.597777	2.62981	0.617156	1.08866
	1.0661	1.19359	1.17976	1.91168	1.08293	1.40024	0.711783	1.39012	0.639653	2.64069	0.577703	1.36381
	1.06488	1.16417	1.19558	1.9043	1.06213	1.39699	0.71054	1.38	0.679998	2.56552	0.552859	1.65889
	1.06255	1.14442	1.20961	1.8972	1.04381	1.39645	0.707815	1.3792	0.721583	2.42799	0.538196	1.95016
	1.05938	1.13349	1.22324	1.88786	1.02542	1.39758	0.705617	1.37516	0.765171	2.24504	0.526734	2.22014
	1.05542	1.11123	1.23461	1.87807	1.00661	1.39773	0.705349	1.38204	0.80143	2.02144	0.514486	2.43916
	1.05142	1.07142	1.24939	1.86425	0.990489	1.39792	0.707998	1.39141	0.824424	1.77999	0.503464	2.58809
	1.04949	1.02609	1.26525	1.85414	0.976834	1.39718	0.712027	1.40116	0.833603	1.53908	0.499343	2.64893
	1.04646	0.993567	1.27796	1.84774	0.961281	1.39997	0.718131	1.40728	0.822423	1.31145	0.504946	2.61155
	1.04388	0.970789	1.29119	1.83804	0.946529	1.40143	0.722619	1.42032	0.792508	1.10785	0.529301	2.48756
	1.0424	0.939692	1.30497	1.82769	0.934984	1.39894	0.723932	1.44081	0.746	0.93512	0.578868	2.2812
	1.03961	0.903908	1.3195	1.82026	0.917392	1.39598	0.723767	1.46666	0.682839	0.794812	0.65478	2.01135
	1.03552	0.881838	1.33534	1.8121	0.89726	1.39233	0.720123	1.49085	0.634365	0.680025	0.745907	1.72199
	1.03261	0.870119	1.34973	1.80281	0.880172	1.38905	0.720645	1.50288	0.53492	0.583872	0.840195	1.4431
	1.03084	0.850739	1.36301	1.79484	0.857218	1.39058	0.723979	1.51749	0.491364	0.516036	0.93391	1.19521
	1.02762	0.830795	1.37567	1.78882	0.83246	1.39541	0.729964	1.54041	0.417503	0.495104	1.01594	1.05548
	1.02497	0.811516	1.38836	1.78382	0.810033	1.39942	0.736068	1.55762	0.383968	0.522493	1.07635	0.809653
	1.02455	0.795316	1.4007	1.77394	0.783499	1.40097	0.741102	1.55581	0.3674	0.595335	1.11042	0.657457
	1.023	0.784691	1.41269	1.76786	0.756119	1.40379	0.747182	1.54454	0.36073	0.670846	1.11811	0.533715
	1.01955	0.771974	1.42366	1.76501	0.732526	1.40655	0.756103	1.53301	0.356048	0.878648	1.11359	0.44458
	1.018	0.757385	1.43186	1.76106	0.70788	1.40483	0.769801	1.50932	0.352516	1.07465	1.07946	0.390967
	1.0163	0.749889	1.43979	1.75273	0.685436	1.40097	0.780904	1.47757	0.355248	1.29284	1.02032	0.367809
	1.0149	0.746489	1.44879	1.74182	0.666635	1.39725	0.788149	1.4451	0.366043	1.5169	0.946921	0.369786
	1.01309	0.74591	1.45784	1.73359	0.6504	1.39168	0.796589	1.4186	0.387767	1.73785	0.869766	0.402755
	1.01177	0.751159	1.46464	1.72846	0.638381	1.38751	0.806453	1.39777	0.422088	1.94663	0.788072	0.476347
	1.014	0.748615	1.46833	1.72002	0.626876	1.38492	0.818589	1.36435	0.469257	2.12817	0.711819	0.608469
	1.01596	0.745682	1.4697	1.71161	0.619189	1.37883	0.830368	1.34305	0.52623	2.2622	0.652611	0.804196
	1.01513	0.750941	1.46997	1.70327	0.618226	1.372	0.838787	1.33411	0.588016	2.32767	0.608849	1.05414
	1.01609	0.750539	1.46801	1.69811	0.622197	1.36339	0.846202	1.32255	0.649523	2.31189	0.577096	1.32979
	1.01735	0.754161	1.46305	1.69704	0.628667	1.36179	0.858625	1.32557	0.713922	2.2243	0.555262	1.60631
	1.01735	0.758287	1.46014	1.69189	0.642416	1.35671	0.870984	1.33032	0.773717	2.08325	0.538385	1.78273
	1.01729	0.754261	1.45385	1.68695	0.662884	1.34917	0.884675	1.33216	0.819511	1.90377	0.524044	2.08783
	1.0205	0.747085	1.44518	1.68424	0.680498	1.33866	0.900488	1.33941	0.847828	1.69818	0.518585	2.25029
	1.02684	0.745179	1.43554	1.6821	0.698212	1.33102	0.912319	1.34794	0.859336	1.47986	0.524929	2.3471
	1.03211	0.744069	1.42671	1.68005	0.723979	1.32597	0.927896	1.35694	0.854028	1.27145	0.553238	2.36333
	1.03327	0.745122	1.41496	1.67978	0.747231	1.32275	0.945034	1.36908	0.828091	1.08272	0.605798	2.30027
	1.03503	0.749813	1.40747	1.67962	0.76436	1.31828	0.956188	1.37578	0.786211	0.919152	0.680312	2.20205
	1.03803	0.755088	1.39006	1.67705	0.781394	1.31144	0.966466	1.39105	0.738208	0.786295	0.769941	1.96713
	1.04213	0.755455	1.37565	1.68094	0.795784	1.30585	0.975758	1.4146	0.688	0.680787	0.862985	1.81262
	1.04907	0.755581	1.36024	1.68646	0.804136	1.29867	0.981482	1.43643	0.645871	0.595927	0.948939	1.48819
	1.05477	0.761213	1.34085	1.68538	0.808477	1.29117	0.984042	1.4517	0.616373	0.535404	1.01972	1.25226
	1.06062	0.765182	1.32399	1.68549	0.810631	1.28632	0.984256	1.46244	0.598104	0.518685	1.06659	1.03712
	1.06639	0.76689	1.3117	1.68751	0.813531	1.28004	0.988481	1.46637	0.587452	0.551044	1.08748	0.844556
	1.07205	0.770624	1.29904	1.6892	0.812893	1.27513	0.990407	1.45631	0.583216	0.620511	1.07996	0.682384
	1.07772	0.772006	1.28615	1.69373	0.807078	1.27077	0.990089	1.43626	0.586356	0.715418	1.0418	0.547024
	1.08294	0.771494	1.27364	1.69426	0.800648	1.26845	0.988122	1.41378	0.589736	0.826207	0.972033	0.433675
	1.08773	0.771315	1.26372	1.68765	0.791394	1.26723	0.983817	1.38699	0.594964	0.954631	0.87445	0.353535
	1.09023	0.770287	1.25725	1.68417	0.7828	1.26248	0.97955	1.35891	0.609361	1.10024	0.762537	0.308495
	1.09586	0.76762	1.25371	1.68226	0.77392	1.25751	0.974852	1.32425	0.631972	1.25408	0.64941	0.294534
	1.10533	0.769212	1.25153	1.6757	0.761072	1.25638	0.969567	1.29535	0.665053	1.41036	0.551486	0.309007
	1.11027	0.769939	1.25202	1.67162	0.748544	1.25927	0.963687	1.27684	0.710049	1.56429	0.475388	0.384474
	1.11597	0.766549	1.25622	1.66816	0.739618	1.26078	0.957925	1.25524	0.763472	1.71004	0.426854	0.497553
	1.1236	0.763385	1.26041	1.66571	0.732239	1.25861	0.951298	1.23286	0.825925	1.83072	0.404336	0.648927
	1.12685	0.763585	1.26926	1.66749	0.723655	1.25992	0.944359	1.2135	0.888998	1.88698	0.394421	0.841255
	1.13393	0.763197	1.28103	1.67189	0.71357	1.26316	0.93734	1.20467	0.947389	1.96714	0.37677	1.05417
	1.14283	0.762325	1.29043	1.68104	0.705636	1.26627	0.931423	1.19972	1.00246	1.95873	0.36228	1.26898
	1.14746	0.757863	1.3002	1.68716	0.699956	1.26862	0.92891	1.19822	1.04461	1.89583	0.352984	1.47478
	1.15661	0.755468	1.31228	1.69495	0.693636	1.26924	0.92782	1.19553	1.06614	1.82834	0.350586	1.65122
	1.16467	0.756427	1.32657	1.69977	0.69135	1.26684	0.923218	1.19453	1.07297	1.65182	0.364078	1.78576
	1.16713	0.754493	1.33954	1.71193	0.688681	1.2633	0.916393	1.19407	1.06654	1.48798	0.387997	1.87449
	1.17061	0.756564	1.35237	1.71772	0.681807	1.25482	0.91577	1.19154	1.0416	1.31304	0.412301	1.90967
	1.1796	0.758387	1.36238	1.71898	0.677886	1.24501	0.919295	1.19244	1.0067	1.13729	0.442652	1.89095
	1.187	0.75881	1.38492	1.71539	0.674363	1.23957	0.916972	1.1887	0.96815	0.975457	0.492016	1.81746
	1.18787	0.763135	1.40051	1.70501	0.671406	1.23256	0.911287	1.18774	0.928152	0.841283	0.53753	1.69059
	1.19408	0.766537	1.41676	1.69136	0.667267	1.22299	0.906283	1.1916	0.892125	0.729617	0.645364	1.52616
	1.20107	0.7681	1.4364	1.67502	0.659587	1.21728	0.901619	1.19702	0.861079	0.640528	0.718305	1.34319
	1.20378	0.771501	1.45627	1.66089	0.650626	1.21466	0.894945	1.2009	0.834874	0.580867	0.769368	1.16167
	1.20529	0.773752	1.47706	1.65041	0.642459	1.20288	0.886089	1.20164	0.813757	0.555958	0.790888	0.993001
	1.21363	0.778574	1.49896	1.64195	0.63757	1.19443	0.878534	1.20059	0.796474	0.565497	0.788852	0.842147
	1.2181	0.782717	1.51931	1.63487	0.63369	1.18725	0.871708	1.19737	0.78335	0.604721	0.773044	0.712182
	1.21751	0.785537	1.54023	1.62462	0.629398	1.18304	0.860611	1.18343	0.772653	0.642972	0.740979	0.639275
	1.21986	0.790335	1.56129	1.611	0.623421	1.18265	0.850005	1.16679	0.766618	0.736379	0.692468	0.523426
	1.22336	0.795301	1.58323	1.60508	0.616635	1.18008	0.837514	1.14838	0.759913	0.828497	0.632697	0.460195
	1.22786	0.798722	1.6092	1.60219	0.60627	1.17649	0.821508	1.12521	0.762682	0.898248	0.566589	0.415703
	1.2312	0.803933	1.63569	1.59539	0.59688	1.17627	0.809919	1.10407	0.772427	1.05373	0.52596	0.399527
	1.23474	0.808953	1.6611	1.58574	0.592356	1.17449	0.798984	1.07475	0.789679	1.18217	0.461601	0.413677
	1.23687	0.813076	1.68947	1.58076	0.57851	1.17078	0.787268	1.04082	0.811098	1.30918	0.432732	0.460865
	1.2227	0.81556	1.71732	1.57722	0.566361	1.16973	0.777902	1.01697	0.834785	1.42462	0.427204	0.54318
	1.24068	0.81854	1.73998	1.56894	0.556811	1.17098	0.770906	0.999824	0.859497	1.52434	0.429172	0.652717
	1.24499	0.823401	1.76477	1.55928	0.548643	1.17089	0.763336	0.980141	0.878495	1.60564	0.431028	0.786812
	1.23027	0.828692	1.78239	1.55182	0.534246	1.16726	0.756146	0.968906	0.895975	1.64929	0.434787	0.945485
	1.24368	0.835557	1.81769	1.54823	0.52089	1.16136	0.753906	0.971141	0.908385	1.65168	0.43163	1.10484
	1.23727	0.848146	1.84014	1.54086	0.510917	1.15773	0.754335	0.971568	0.913935	1.61642	0.421888	1.25631
	1.2355	0.860994	1.85768	1.5362	0.496798	1.1566	0.758089	0.976171	0.914056	1.56781	0.416254	1.39258
	1.23972	0.871888	1.87104	1.52174	0.481449	1.15446	0.765645	0.980929	0.901422	1.43496	0.421226	1.49657
	1.23705	0.879476	1.88363	1.50224	0.470202	1.15304	0.770556	0.984057	0.878846	1.31198	0.440929	1.56733
	1.2351	0.883742	1.89396	1.4846	0.456323	1.14962	0.775803	0.991442	0.847215	1.22817	0.48368	1.59321
	1.23383	0.88987	1.89637	1.4651	0.444143	1.14573	0.774193	0.996708	0.80654	1.07257	0.54668	1.56265
	1.23285	0.89695	1.89254	1.44284	0.435023	1.13998	0.765864	1.01003	0.762734	0.963704	0.619098	1.48908
	1.22918	0.908236	1.8877	1.42544	0.425826	1.13173	0.759467	1.01828	0.720104	0.866731	0.696237	1.38896
	1.22422	0.921952	1.87577	1.41182	0.417844	1.12759	0.749814	1.02704	0.68035	0.78847	0.770194	1.27534
	1.21881	0.926988	1.8566	1.40128	0.41018	1.12518	0.742771	1.03475	0.641455	0.726764	0.833352	1.15695
	1.21458	0.920098	1.83043	1.39403	0.404714	1.12075	0.734496	1.04027	0.607731	0.682306	0.87717	1.04884
	1.21228	0.905648	1.80487	1.38713	0.399315	1.11498	0.726867	1.04217	0.58321	0.659522	0.893911	0.961366
	1.20811	0.894516	1.77458	1.37844	0.394476	1.11066	0.72023	1.04045	0.567105	0.652069	0.88775	0.88982
	1.20625	0.902161	1.73669	1.3665	0.391885	1.10785	0.712455	1.03639	0.552911	0.657436	0.858812	0.830229
	1.19967	0.905492	1.69267	1.35954	0.388585	1.10624	0.704807	1.02664	0.533163	0.679123	0.808524	0.783871
	1.19201	0.911641	1.64954	1.3458	0.3852	1.1038	0.69722	1.01817	0.520733	0.715298	0.740969	0.749315
	1.18896	0.92803	1.60681	1.34477	0.382812	1.09846	0.687211	1.01217	0.520473	0.765876	0.668833	0.726059
	1.18119	0.912932	1.56176	1.34147	0.376636	1.09345	0.681614	1.00079	0.527885	0.808097	0.604741	0.718851
	1.17284	0.907216	1.52009	1.33763	0.368878	1.08784	0.677177	0.974346	0.539815	0.89533	0.557989	0.727127
	1.16713	0.932883	1.47884	1.33734	0.365	1.08337	0.668964	0.954448	0.560197	0.959438	0.532988	0.754769
	1.15985	0.923832	1.43587	1.33329	0.361798	1.07751	0.659197	0.949169	0.586303	1.02292	0.527279	0.80513
	1.15411	0.892128	1.39522	1.32651	0.354561	1.07325	0.646442	0.93868	0.615514	1.08271	0.53002	0.871842
	1.14826	0.88315	1.35748	1.31993	0.346785	1.07205	0.640306	0.932101	0.647798	1.1359	0.527245	0.921261
	1.14287	0.8939	1.32277	1.31678	0.344705	1.07367	0.633892	0.929473	0.676242	1.17974	0.513593	1.03793
	1.13907	0.883284	1.2892	1.31405	0.343319	1.07289	0.635954	0.926255	0.699702	1.2046	0.488369	1.13681
	1.13117	0.862104	1.25768	1.30825	0.342071	1.06726	0.639386	0.929093	0.711947	1.20721	0.458933	1.23362
	1.12366	0.852982	1.23727	1.30299	0.343007	1.06293	0.644519	0.936227	0.717798	1.19261	0.440768	1.31462
	1.11625	0.838588	1.19669	1.29948	0.345057	1.06355	0.654346	0.940011	0.71502	1.16754	0.422873	1.37971
	1.10645	0.845967	1.17638	1.29885	0.346395	1.06682	0.669433	0.940677	0.703598	1.1356	0.447769	1.41411
	1.09974	0.837899	1.1417	1.29836	0.348055	1.06977	0.678603	0.946292	0.681257	1.0983	0.502925	1.42048
	1.08761	0.810824	1.1173	1.29688	0.354058	1.07104	0.679617	0.948946	0.65173	1.06527	0.586034	1.40611
	1.08088	0.782119	1.09032	1.29686	0.361826	1.07097	0.67628	0.945762	0.618725	1.03368	0.682619	1.36577
	1.07311	0.775196	1.06652	1.2943	0.365571	1.07323	0.667535	0.946662	0.587497	0.998966	0.775085	1.30438
	1.06379	0.7874	1.04537	1.29063	0.371953	1.07675	0.656195	0.950077	0.559422	0.969823	0.862557	1.23531
	1.05556	0.782101	1.02531	1.28314	0.381028	1.07933	0.649043	0.953665	0.533616	0.947543	0.942124	1.16594
	1.04565	0.756224	1.00494	1.27217	0.388319	1.0838	0.641091	0.956971	0.515029	0.9325	1.0013	1.1056
	1.03531	0.720323	0.985369	1.26235	0.398626	1.08848	0.634121	0.958048	0.501373	0.918219	1.03393	1.05867
	1.02753	0.681548	0.969765	1.25654	0.414182	1.08807	0.632823	0.957393	0.494679	0.902599	1.0405	1.02419
	1.02053	0.67497	0.953186	1.2524	0.430602	1.08526	0.631003	0.957992	0.491914	0.886088	1.01992	0.996688
	1.01325	0.705413	0.934367	1.24741	0.444421	1.08461	0.628952	0.953555	0.497662	0.864829	0.971076	0.978713
	1.00613	0.706676	0.92227	1.25056	0.457664	1.08173	0.628634	0.949915	0.516267	0.847961	0.896191	0.971434
	0.99875	0.705133	0.902347	1.25199	0.47112	1.07824	0.616793	0.949682	0.542153	0.842508	0.802619	0.966184
	0.990642	0.69627	0.890398	1.24559	0.48481	1.07417	0.610866	0.948529	0.576376	0.841772	0.707199	0.967314
	0.978723	0.678695	0.876637	1.23959	0.497794	1.0712	0.607058	0.949969	0.619056	0.845972	0.615454	0.980546
	0.96805	0.664843	0.861962	1.23966	0.511643	1.07001	0.583261	0.951118	0.669272	0.860647	0.535489	0.998579
	0.960812	0.634359	0.851499	1.24145	0.524975	1.06878	0.570092	0.949125	0.723152	0.877885	0.485498	1.02284
	0.955679	0.634909	0.843531	1.24316	0.537747	1.06522	0.570872	0.944161	0.772206	0.905622	0.463975	1.04477
	0.950134	0.64925	0.832564	1.24528	0.548027	1.06098	0.586056	0.947094	0.816871	0.93497	0.45077	1.07761
	0.940386	0.623474	0.826027	1.24235	0.557989	1.05796	0.604169	0.952877	0.858189	0.959668	0.433513	1.12142
	0.929876	0.614182	0.822233	1.23996	0.572421	1.05591	0.608287	0.941737	0.893725	0.979737	0.410267	1.15111
	0.924146	0.626617	0.814827	1.23883	0.583206	1.05192	0.60551	0.938928	0.918384	1.00047	0.379889	1.18004
	0.920939	0.614918	0.810853	1.23825	0.592182	1.04702	0.610145	0.949711	0.93059	1.0196	0.343233	1.20516
	0.913026	0.616262	0.811405	1.23754	0.603055	1.04297	0.62534	0.951658	0.930035	1.03874	0.31742	1.21761
	0.902383	0.6242	0.810907	1.23575	0.610089	1.03452	0.647072	0.952262	0.916564	1.04829	0.327061	1.2186
	0.893644	0.594017	0.809049	1.23036	0.619114	1.02989	0.663939	0.947778	0.895115	1.05344	0.378085	1.2166
	0.887304	0.571039	0.809458	1.22371	0.625672	1.03003	0.674971	0.944162	0.865289	1.05527	0.4609	1.2148
	0.879889	0.5798	0.811203	1.21503	0.631402	1.02555	0.680434	0.942021	0.827241	1.0574	0.559439	1.20384
	0.869215	0.577192	0.812151	1.20529	0.638815	1.0205	0.677098	0.933062	0.787247	1.05834	0.62422	1.18731
	0.859898	0.569819	0.816505	1.19647	0.643144	1.01948	0.671025	0.93217	0.747862	1.0646	0.747535	1.17511
	0.856717	0.572654	0.821205	1.18716	0.646922	1.01843	0.665665	0.934314	0.715049	1.07444	0.816878	1.16821
	0.845231	0.581093	0.8203	1.17807	0.651397	1.02064	0.659065	0.929634	0.694225	1.08841	0.86354	1.16514
	0.836588	0.589379	0.822274	1.16503	0.655232	1.01944	0.656442	0.925636	0.682507	1.10691	0.878146	1.16519
	0.828361	0.581538	0.827205	1.1544	0.656042	1.01169	0.652765	0.926715	0.675261	1.11777	0.872249	1.16604
	0.821109	0.566269	0.82912	1.14977	0.658616	1.00826	0.647619	0.927347	0.676222	1.12141	0.837127	1.17124
	0.8147	0.557105	0.831756	1.14409	0.660749	1.01049	0.646997	0.93317	0.691081	1.11312	0.776965	1.18313
	0.805454	0.554742	0.833864	1.1371	0.660074	1.01293	0.648816	0.938757	0.713188	1.07846	0.689551	1.19869
	0.79559	0.561019	0.83388	1.13454	0.660919	1.01345	0.650128	0.942151	0.737385	1.02559	0.583524	1.21687
	0.788237	0.560563	0.831519	1.1343	0.659491	1.01431	0.650127	0.94847	0.771413	0.960498	0.475287	1.23321
	0.780436	0.557814	0.830541	1.1394	0.656086	1.01134	0.649218	0.949687	0.808288	0.893616	0.383224	1.2464
	0.770006	0.569135	0.830973	1.13911	0.654732	1.00566	0.64972	0.949874	0.841733	0.858023	0.322651	1.25727
	0.760075	0.568197	0.829286	1.13818	0.652065	1.00044	0.652201	0.952617	0.871944	0.800873	0.297642	1.26187
	0.749781	0.546647	0.825891	1.13662	0.649392	0.994842	0.654935	0.954423	0.898056	0.771932	0.294815	1.26033
	0.740567	0.527525	0.820181	1.1354	0.650926	0.988669	0.659799	0.952602	0.921234	0.759593	0.294963	1.24853
	0.734167	0.511742	0.81135	1.13837	0.648968	0.984008	0.66659	0.951598	0.933315	0.744191	0.291088	1.2282
	0.724386	0.503146	0.804346	1.1363	0.646772	0.973914	0.678512	0.949563	0.935099	0.741816	0.282039	1.20537
	0.715688	0.506094	0.794093	1.13144	0.647877	0.963858	0.691177	0.943667	0.932487	0.746436	0.270482	1.17805
	0.709115	0.518573	0.786174	1.12358	0.649219	0.950038	0.697761	0.933795	0.923279	0.751657	0.286113	1.14461
	0.699164	0.51976	0.776993	1.11084	0.650347	0.937998	0.706576	0.924287	0.90613	0.758721	0.342098	1.11222
	0.686866	0.521163	0.765882	1.10001	0.653763	0.929378	0.719584	0.919185	0.88087	0.772511	0.433406	1.08566
	0.676282	0.522651	0.75365	1.09181	0.659275	0.91121	0.729277	0.910964	0.851397	0.795162	0.555741	1.06111
	0.66905	0.516743	0.739047	1.08157	0.664932	0.898555	0.736975	0.904795	0.81989	0.824406	0.684803	1.04742
	0.660734	0.504858	0.725099	1.06816	0.669691	0.885991	0.74037	0.900016	0.786584	0.855275	0.808211	1.02847
	0.649123	0.496004	0.715016	1.05609	0.673594	0.875493	0.74139	0.887257	0.755962	0.878429	0.931259	1.02338
	0.639608	0.49247	0.70344	1.05347	0.678896	0.857743	0.743386	0.872554	0.736122	0.933645	1.03596	1.02918
	0.630619	0.481172	0.690362	1.06188	0.683706	0.847454	0.745226	0.859452	0.723883	0.973706	1.11603	1.04805
	0.623834	0.472788	0.676389	1.07673	0.689974	0.83796	0.747284	0.844863	0.718949	1.00539	1.17545	1.07344
	0.617093	0.470779	0.661322	1.09527	0.697413	0.825941	0.746492	0.835069	0.721098	1.02809	1.21144	1.10273
	0.60938	0.468601	0.650748	1.11724	0.703072	0.815515	0.745573	0.831158	0.727229	1.04571	1.22252	1.14096
	0.604937	0.462782	0.636299	1.13514	0.707517	0.809415	0.745097	0.828307	0.742161	1.06036	1.20415	1.16809
	0.600665	0.460102	0.619713	1.14638	0.712032	0.798124	0.745804	0.823818	0.767248	1.07098	1.15936	1.21929
	0.596212	0.459797	0.607347	1.15258	0.717574	0.786733	0.749206	0.821055	0.802857	1.0754	1.08911	1.25831
	0.58258	0.461262	0.589829	1.14935	0.721429	0.781779	0.752202	0.825388	0.846386	1.05737	0.996993	1.29688
	0.567644	0.45621	0.573058	1.14029	0.724974	0.777597	0.753102	0.824539	0.892971	1.01374	0.898659	1.32416
	0.559956	0.451971	0.562088	1.13009	0.727125	0.775431	0.754166	0.819115	0.941255	0.955604	0.811813	1.33233
	0.55591	0.44925	0.547781	1.11465	0.727427	0.770728	0.756161	0.812948	0.985975	0.890759	0.743059	1.33477
	0.550854	0.443764	0.531866	1.09481	0.725469	0.762865	0.762217	0.807788	1.02374	0.819959	0.70545	1.31004
	0.546168	0.437938	0.51699	1.07266	0.726489	0.758711	0.767725	0.811064	1.0545	0.747364	0.653234	1.26414
	0.53809	0.436241	0.501866	1.04614	0.726626	0.752548	0.776297	0.800284	1.0764	0.670848	0.631766	1.20463
	0.526072	0.433102	0.488075	1.02133	0.7215	0.749298	0.783586	0.786214	1.08817	0.60112	0.623364	1.13486
	0.519887	0.425872	0.476158	1.00107	0.714394	0.745628	0.795229	0.776315	1.09124	0.55115	0.624873	1.06375
	0.520635	0.419433	0.462108	0.98052	0.704498	0.73431	0.810022	0.765203	1.08646	0.510538	0.635646	0.999591
	0.515862	0.416683	0.453238	0.972	0.698311	0.727848	0.822569	0.746384	1.07504	0.476182	0.663791	0.942706
	0.515447	0.415675	0.437136	0.961392	0.694204	0.717821	0.835814	0.729596	1.0592	0.453027	0.713956	0.893136
	0.517863	0.409948	0.428547	0.955365	0.689382	0.706248	0.849742	0.720088	1.03498	0.441739	0.784878	0.852357
	0.511619	0.402093	0.419244	0.952118	0.683383	0.693599	0.862989	0.707763	1.00316	0.433469	0.873541	0.814694
	0.501859	0.396884	0.415102	0.949269	0.681226	0.682706	0.876725	0.697804	0.967203	0.427678	0.977478	0.782179
	0.496671	0.394259	0.413325	0.946867	0.679618	0.67411	0.887572	0.67458	0.927531	0.430403	1.08307	0.757886
	0.499439	0.391015	0.410381	0.950534	0.678871	0.666364	0.894081	0.670403	0.906786	0.447754	1.18026	0.738769
	0.500141	0.386973	0.40879	0.954618	0.679311	0.653112	0.899197	0.673548	0.862142	0.467185	1.2657	0.729717
	0.49837	0.384129	0.405912	0.961065	0.681697	0.641184	0.902483	0.644818	0.83598	0.519962	1.33515	0.731465
	0.492452	0.380315	0.403459	0.974537	0.686169	0.634658	0.903655	0.608914	0.818034	0.578378	1.3863	0.742616
	0.482241	0.376305	0.400562	0.988443	0.694601	0.623903	0.904325	0.601305	0.805326	0.637541	1.41704	0.759599
	0.480581	0.376913	0.39994	1.00017	0.701284	0.615824	0.902921	0.593767	0.797904	0.691599	1.42233	0.785455
	0.481656	0.375491	0.397383	1.01294	0.707594	0.608219	0.904851	0.584412	0.80251	0.753011	1.39781	0.819757
	0.477715	0.366384	0.395123	1.0261	0.718224	0.599235	0.909864	0.581458	0.819029	0.810816	1.33727	0.85819
	0.472776	0.363299	0.394747	1.0379	0.727391	0.594494	0.914158	0.586902	0.846325	0.847053	1.2431	0.900116
	0.47513	0.364455	0.397007	1.04799	0.742645	0.592921	0.914232	0.586259	0.885216	0.862507	1.12622	0.943842
	0.488852	0.360641	0.399185	1.05037	0.751528	0.590542	0.921113	0.581259	0.932852	0.859972	1.00135	0.984952
	0.485785	0.355981	0.400094	1.04889	0.756095	0.585383	0.929019	0.581008	0.983356	0.843537	0.879359	1.01759
	0.474858	0.354609	0.402714	1.04362	0.758423	0.584686	0.934876	0.582569	1.03064	0.806526	0.80696	1.03956
	0.471601	0.352564	0.405406	1.03773	0.759774	0.587112	0.941313	0.578416	1.07273	0.757942	0.696745	1.04306
	0.480242	0.348138	0.410986	1.02963	0.760482	0.587308	0.945605	0.574698	1.10364	0.707586	0.642825	1.01839
	0.486588	0.347832	0.408543	1.02475	0.758364	0.58755	0.951805	0.571273	1.12767	0.64901	0.605549	0.969962
	0.492837	0.351199	0.40596	1.01645	0.752511	0.590124	0.959051	0.56354	1.1452	0.585071	0.579777	0.90343
	0.488932	0.357771	0.403137	1.00145	0.750124	0.591374	0.965233	0.552496	1.14773	0.520729	0.563196	0.821766
	0.486092	0.360649	0.397119	0.987279	0.744191	0.590456	0.974563	0.532787	1.13182	0.466194	0.560651	0.735734
	0.486521	0.361312	0.395307	0.97446	0.73435	0.588391	0.985272	0.510265	1.11277	0.418075	0.572002	0.658895
	0.488554	0.362299	0.395183	0.960399	0.726608	0.584209	0.998652	0.494219	1.05568	0.382062	0.619236	0.594891
	0.474871	0.364482	0.395068	0.947995	0.719988	0.57912	1.01377	0.4788	0.999997	0.356692	0.688212	0.539655
	0.456376	0.364749	0.39695	0.934615	0.712161	0.576536	1.0238	0.461245	0.938712	0.33309	0.787105	0.504926
	0.455086	0.363274	0.394117	0.924163	0.70702	0.575865	1.02781	0.442909	0.867962	0.311946	0.900106	0.445933
	0.454653	0.371419	0.389876	0.922499	0.705918	0.572679	1.03138	0.424433	0.797709	0.293629	1.01896	0.411696
	0.463251	0.377973	0.385872	0.923123	0.706506	0.569341	1.03354	0.411937	0.733824	0.281568	1.13623	0.382427
	0.467718	0.378092	0.383273	0.92016	0.712224	0.561353	1.04272	0.400395	0.671591	0.27154	1.23563	0.362387
	0.467547	0.379629	0.382403	0.921693	0.717923	0.557753	1.04772	0.390345	0.615082	0.260399	1.3114	0.348499
	0.473434	0.382165	0.379428	0.925929	0.722416	0.553206	1.04919	0.385623	0.573381	0.258751	1.36405	0.340808
	0.475775	0.38538	0.376773	0.92891	0.730569	0.5487	1.04899	0.377325	0.545343	0.272111	1.38714	0.340392
	0.471319	0.38944	0.377166	0.936112	0.742785	0.54561	1.04367	0.366147	0.53198	0.306414	1.37702	0.347412
	0.470804	0.392425	0.378934	0.945664	0.751657	0.541775	1.04722	0.357967	0.541956	0.366429	1.32504	0.363273
	0.478468	0.397506	0.378893	0.957134	0.758488	0.535025	1.04866	0.35313	0.571467	0.436815	1.23265	0.385695
	0.479902	0.404412	0.38003	0.968854	0.769637	0.526549	1.04481	0.350162	0.612514	0.493932	1.12161	0.418213
	0.476041	0.416057	0.385011	0.985104	0.777006	0.519262	1.03477	0.350536	0.66091	0.532434	0.994825	0.470915
	0.474487	0.42895	0.386245	1.00044	0.78794	0.514657	1.03045	0.358017	0.722083	0.560977	0.86531	0.535814
	0.469477	0.435158	0.384262	1.0135	0.796517	0.513609	1.03332	0.361258	0.7977	0.57808	0.758384	0.605277
	0.467623	0.438142	0.387874	1.02724	0.80438	0.50937	1.03699	0.356171	0.877818	0.580909	0.680981	0.673445
	0.464007	0.442215	0.388414	1.03603	0.810375	0.498107	1.03887	0.36049	0.948738	0.560557	0.633231	0.732629
	0.465725	0.448717	0.388351	1.04881	0.81847	0.493305	1.03909	0.364312	1.00137	0.520883	0.608271	0.775562
	0.471841	0.456099	0.392059	1.06107	0.828378	0.493949	1.03807	0.364672	1.03624	0.47718	0.598036	0.795377
	0.472217	0.465272	0.39619	1.06386	0.839028	0.488418	1.03711	0.363718	1.05906	0.429231	0.598817	0.791149
	0.468818	0.471076	0.400536	1.06228	0.850646	0.479435	1.03717	0.354019	1.06586	0.380269	0.609054	0.761502
	0.465763	0.478411	0.405842	1.05871	0.860358	0.471985	1.04021	0.34021	1.05175	0.335061	0.633688	0.709059
	0.465818	0.491255	0.409497	1.048	0.867771	0.465582	1.04551	0.33068	1.01721	0.29463	0.682038	0.636448
	0.468519	0.501034	0.412947	1.03763	0.873034	0.460068	1.0556	0.31758	0.969097	0.251085	0.754926	0.555029
	0.466675	0.505226	0.418311	1.03065	0.882856	0.454056	1.07327	0.306553	0.933559	0.208574	0.854205	0.477407
	0.464401	0.5059	0.425636	1.02414	0.897307	0.448463	1.08524	0.297198	0.849713	0.178517	0.967787	0.41583
	0.466636	0.512453	0.432585	1.01168	0.914484	0.445437	1.09358	0.28253	0.783649	0.165619	1.08105	0.37623
	0.468112	0.517756	0.44072	1.00224	0.93294	0.441456	1.10499	0.266876	0.713915	0.155928	1.19085	0.356169
	0.469889	0.518815	0.447312	1.00161	0.951617	0.437843	1.11075	0.260073	0.64763	0.142714	1.28716	0.339836
	0.468507	0.523643	0.452836	1.00429	0.970563	0.43379	1.11647	0.247744	0.590247	0.130263	1.36605	0.334098
	0.465497	0.527607	0.459736	0.997405	0.987512	0.43009	1.12221	0.22328	0.546318	0.124227	1.42243	0.322416
	0.469234	0.530676	0.469681	0.991014	1.00294	0.42307	1.12316	0.221469	0.513855	0.125746	1.45318	0.303996
	0.469623	0.536027	0.47951	0.995963	1.01698	0.419961	1.12394	0.222876	0.49026	0.12989	1.45124	0.277629
	0.466719	0.541258	0.486012	1.00686	1.02967	0.418764	1.12088	0.217012	0.479295	0.132281	1.41397	0.248321
	0.471264	0.549899	0.49737	1.01296	1.04207	0.419236	1.11323	0.215906	0.493894	0.124623	1.34338	0.226696
	0.473426	0.556459	0.507518	1.01484	1.05471	0.415025	1.11793	0.220188	0.538332	0.117666	1.24183	0.219888
	0.472215	0.55433	0.513824	1.01562	1.06713	0.410363	1.11132	0.221531	0.606671	0.135556	1.11986	0.226118
	0.475242	0.550311	0.524276	1.0134	1.07626	0.41023	1.0936	0.226372	0.735038	0.173475	0.991552	0.248639
	0.4781	0.558222	0.535851	1.00859	1.07835	0.411144	1.0913	0.229754	0.841118	0.221816	0.872564	0.296227
	0.474708	0.570042	0.544357	1.00211	1.07027	0.411703	1.07894	0.237117	0.946955	0.283751	0.778298	0.365415
	0.474999	0.575693	0.554657	0.998965	1.05941	0.412099	1.06746	0.244628	1.04371	0.351332	0.715759	0.452084
	0.480097	0.579805	0.56534	0.998944	1.04814	0.408293	1.06926	0.253879	1.12577	0.411871	0.675966	0.550145
	0.480306	0.578176	0.575931	1.00202	1.03384	0.404836	1.0674	0.261317	1.1937	0.457605	0.655754	0.613917
	0.479483	0.574257	0.588024	1.0067	1.01451	0.402958	1.06681	0.262696	1.2399	0.484041	0.65112	0.724723
	0.480147	0.579154	0.599006	1.01026	0.99421	0.396908	1.07452	0.271381	1.2631	0.485219	0.662626	0.78477
	0.480486	0.584122	0.610596	1.01766	0.971658	0.392891	1.07668	0.280122	1.2653	0.474596	0.696252	0.824607
	0.483063	0.582537	0.622271	1.02353	0.943807	0.39149	1.09682	0.279311	1.24473	0.468617	0.750135	0.834089
	0.483349	0.584383	0.633773	1.03079	0.915226	0.388301	1.09895	0.268401	1.2089	0.451624	0.826102	0.810048
	0.482364	0.586091	0.643965	1.03613	0.884846	0.386534	1.11033	0.255142	1.15449	0.421158	0.921498	0.761909
	0.483395	0.585895	0.651539	1.04134	0.855802	0.385425	1.13545	0.250577	1.08425	0.386967	1.03058	0.69092
	0.485108	0.585658	0.656726	1.04272	0.826812	0.378043	1.14358	0.246594	1.00923	0.358458	1.1414	0.632724
	0.48677	0.583585	0.661798	1.04314	0.798582	0.372755	1.14444	0.238453	0.929991	0.32543	1.24108	0.514702
	0.485616	0.583698	0.666409	1.03971	0.774808	0.367894	1.15627	0.226909	0.854199	0.275755	1.32758	0.42503
	0.48324	0.589047	0.667416	1.03273	0.753565	0.363988	1.15628	0.217392	0.789299	0.229243	1.40048	0.346482
	0.48445	0.589878	0.66528	1.02093	0.740047	0.365778	1.15509	0.212894	0.73479	0.199801	1.44858	0.288787
	0.488048	0.588711	0.663868	1.00595	0.735103	0.366841	1.18329	0.205845	0.696739	0.181974	1.47059	0.238918
	0.489422	0.591421	0.656333	0.989244	0.729713	0.36061	1.1745	0.202553	0.681182	0.162064	1.46609	0.197105
	0.489286	0.59337	0.648723	0.970652	0.728823	0.361683	1.17284	0.203618	0.686881	0.147823	1.42696	0.1673
	0.486861	0.587587	0.64034	0.952184	0.735941	0.359245	1.17549	0.205361	0.713902	0.145888	1.35935	0.150813
	0.48498	0.585211	0.627079	0.937197	0.742625	0.359738	1.13509	0.20865	0.76504	0.138726	1.26826	0.129341
	0.488551	0.589976	0.614256	0.916714	0.747413	0.362271	1.1321	0.216421	0.842855	0.127243	1.15457	0.118804
	0.486953	0.590007	0.601228	0.890876	0.75413	0.360004	1.10686	0.220506	0.940671	0.132533	1.02997	0.100688
	0.484295	0.592885	0.587282	0.867352	0.764845	0.358578	1.08807	0.224994	1.05279	0.152521	0.909961	0.0750387
	0.486145	0.598363	0.570917	0.846522	0.775357	0.358849	1.07461	0.233565	1.17025	0.175301	0.805577	0.068436
	0.486325	0.594738	0.55471	0.82643	0.787665	0.361312	1.06013	0.246258	1.28006	0.20298	0.724162	0.0878686
	0.483399	0.591588	0.539949	0.805348	0.800506	0.366456	1.03968	0.254401	1.38072	0.242518	0.670965	0.12139
	0.481023	0.596587	0.52354	0.781773	0.809511	0.368992	1.07147	0.257145	1.46369	0.292026	0.645052	0.169847
	0.483072	0.60266	0.511816	0.760118	0.816373	0.373438	1.05575	0.26149	1.52444	0.348095	0.639471	0.204628
	0.483886	0.603209	0.496376	0.742011	0.820959	0.380125	1.04052	0.266436	1.56009	0.401395	0.653842	0.275709
	0.480427	0.601929	0.479516	0.727149	0.82326	0.383648	1.06804	0.269346	1.5634	0.439156	0.685582	0.326277
	0.479703	0.603788	0.46823	0.716332	0.826101	0.385484	1.0488	0.268573	1.55432	0.453493	0.733663	0.369749
	0.480801	0.606752	0.456207	0.701075	0.826268	0.390505	1.05862	0.268027	1.51967	0.46368	0.806628	0.402563
	0.476952	0.605509	0.441986	0.685823	0.828984	0.395914	1.06495	0.267623	1.48409	0.465676	0.902175	0.422403
	0.475966	0.60572	0.428566	0.673734	0.830914	0.398567	1.05242	0.273357	1.39727	0.47562	1.01045	0.433292
	0.479335	0.607848	0.41844	0.662867	0.83163	0.401733	1.0576	0.277646	1.32271	0.483165	1.11575	0.433556
[truncated: 7,073 more rows]

## Sheet: P2
	NoVib-WV-40bpm	NoVib-WV-60bpm	NoVib-D-40bpm	NoVib-D-60bpm	NoVib-B-40bpm	NoVib-B-60bpm	Vib-WV-40bpm	Vib-WV-60bpm	Vib-D-40bpm	Vib-D-60bpm	Vib-B-40bpm	Vib-B-60bpm
SampEn	0.0408598	0.0466818	0.0430023	0.04076	0.0441484	0.0439099	0.130162	0.0983477	0.547098	0.285886	0.514881	0.395011
ACLT	0.363436	0.14559	0.397109	0.211911	0.326102	0.220067	0.428911	0.065062	0.112106	0.112518	0.225779	0.0451404
	0.362245	0.147457	0.394376	0.213042	0.330341	0.222005	0.422708	0.0715429	0.112983	0.115956	0.229848	0.0953765
	0.363372	0.197134	0.391202	0.216143	0.331956	0.227661	0.43848	0.083266	0.101403	0.130966	0.293669	0.158755
	0.362917	0.237875	0.391544	0.217346	0.334839	0.237903	0.457656	0.0886766	0.0868656	0.152179	0.339026	0.230154
	0.364388	0.236978	0.391295	0.216766	0.341131	0.24324	0.47066	0.0947765	0.0851026	0.178269	0.354583	0.301784
	0.367364	0.212827	0.390812	0.215332	0.344752	0.247968	0.493625	0.105372	0.122404	0.214241	0.342173	0.367511
	0.36782	0.19006	0.387838	0.214606	0.347801	0.255874	0.512418	0.11652	0.182826	0.258656	0.310262	0.421363
	0.367978	0.184758	0.38772	0.216698	0.351249	0.263416	0.529978	0.130198	0.252784	0.301641	0.295247	0.45821
	0.370269	0.186737	0.38917	0.220205	0.350537	0.27102	0.551008	0.147267	0.332853	0.340676	0.332887	0.477106
	0.371048	0.184368	0.391108	0.223316	0.352596	0.281043	0.551282	0.158789	0.416187	0.380617	0.42236	0.4727
	0.369722	0.187404	0.394275	0.232468	0.36053	0.29184	0.537491	0.165006	0.501687	0.41452	0.530171	0.452873
	0.369959	0.197328	0.398092	0.24033	0.365066	0.302652	0.533066	0.164566	0.583867	0.442339	0.635491	0.420983
	0.374968	0.199796	0.398036	0.24557	0.367147	0.311805	0.521522	0.1544	0.65227	0.462108	0.74393	0.369522
	0.375642	0.19595	0.396458	0.254532	0.369898	0.321505	0.499087	0.151605	0.698485	0.469678	0.849761	0.313222
	0.378785	0.174219	0.398724	0.264091	0.375402	0.333014	0.47861	0.15477	0.724087	0.471271	0.949373	0.257374
	0.382803	0.163266	0.401138	0.265722	0.382274	0.345907	0.461966	0.155723	0.726354	0.46403	1.04027	0.206321
	0.384817	0.164916	0.403138	0.268636	0.388551	0.35465	0.453874	0.148094	0.704012	0.445175	1.10678	0.175484
	0.389921	0.171241	0.407092	0.274598	0.395464	0.370667	0.454781	0.13101	0.657065	0.422825	1.14438	0.166104
	0.393559	0.174297	0.408728	0.279981	0.405329	0.382303	0.454959	0.122223	0.588892	0.398236	1.14931	0.16129
	0.399675	0.175117	0.409421	0.285344	0.414165	0.388377	0.460899	0.121231	0.503609	0.369235	1.11688	0.166862
	0.402525	0.176673	0.410678	0.292231	0.417606	0.398529	0.467413	0.116601	0.406768	0.34484	1.04228	0.168993
	0.402954	0.183457	0.409095	0.301034	0.419369	0.409641	0.467453	0.119216	0.314133	0.326888	0.925297	0.164087
	0.40592	0.190686	0.40788	0.311399	0.421564	0.413348	0.467767	0.136054	0.233234	0.312191	0.771591	0.152392
	0.408005	0.186516	0.408824	0.31945	0.424175	0.417762	0.467077	0.14627	0.165922	0.303323	0.595115	0.132668
	0.413866	0.180024	0.414251	0.325632	0.424032	0.42321	0.461394	0.131972	0.119184	0.302117	0.414937	0.11032
	0.421532	0.19323	0.417096	0.331221	0.425219	0.432179	0.455539	0.111048	0.090012	0.30442	0.25216	0.0994734
	0.428772	0.214342	0.419858	0.338313	0.429448	0.445014	0.460025	0.126679	0.0751624	0.310929	0.165098	0.118554
	0.432248	0.218331	0.425483	0.350037	0.433339	0.456961	0.466112	0.160121	0.0765762	0.323051	0.195151	0.166137
	0.434368	0.209255	0.429713	0.356826	0.438204	0.467875	0.480439	0.17879	0.0914199	0.340173	0.255601	0.233509
	0.442041	0.209332	0.431424	0.363329	0.442598	0.476726	0.490826	0.188358	0.123283	0.362041	0.287779	0.307891
	0.447424	0.230002	0.431648	0.371356	0.44855	0.484069	0.504533	0.196068	0.171686	0.385052	0.296306	0.385288
	0.448272	0.252611	0.433722	0.376835	0.457911	0.495741	0.520826	0.211756	0.23027	0.408898	0.299188	0.43164
	0.454587	0.252376	0.435116	0.385166	0.464115	0.506994	0.538401	0.225875	0.299998	0.440346	0.316611	0.518045
	0.460884	0.250881	0.432739	0.390005	0.472144	0.515785	0.550281	0.233936	0.374064	0.480338	0.374637	0.568455
	0.463023	0.257378	0.430548	0.395059	0.478509	0.525991	0.554217	0.240977	0.449196	0.520863	0.482408	0.602395
	0.466212	0.260367	0.431965	0.39893	0.481212	0.532784	0.555081	0.247027	0.530019	0.560294	0.621658	0.613248
	0.470666	0.261826	0.429542	0.403169	0.488241	0.540525	0.553889	0.256182	0.61208	0.597283	0.772366	0.606826
	0.476563	0.261649	0.423712	0.40917	0.49453	0.549842	0.547218	0.266297	0.686159	0.615956	0.915294	0.569578
	0.482467	0.262207	0.422813	0.414313	0.496115	0.553763	0.534314	0.27152	0.748785	0.64091	1.05001	0.510244
	0.488527	0.267684	0.423473	0.418127	0.499777	0.555383	0.518902	0.270647	0.796049	0.647206	1.18251	0.462013
	0.495615	0.270385	0.422379	0.423458	0.506485	0.560165	0.503537	0.268302	0.821223	0.641239	1.30466	0.353384
	0.499908	0.27456	0.426901	0.434197	0.510927	0.563051	0.489999	0.268856	0.821383	0.623985	1.40452	0.275256
	0.504807	0.281125	0.430182	0.445853	0.511214	0.564442	0.484184	0.276436	0.797628	0.600146	1.47709	0.207136
	0.509584	0.284789	0.427698	0.456301	0.516204	0.565942	0.483031	0.285255	0.752528	0.566705	1.51389	0.15471
	0.509362	0.289508	0.431043	0.469468	0.522183	0.576525	0.483943	0.2815	0.685694	0.525724	1.49946	0.119607
	0.524613	0.294017	0.436576	0.483488	0.525388	0.581336	0.489706	0.272541	0.600359	0.488453	1.43004	0.0977312
	0.542124	0.298023	0.438067	0.494559	0.531056	0.590354	0.494592	0.270481	0.508954	0.456051	1.30302	0.0914294
	0.537196	0.295457	0.441356	0.501465	0.540827	0.600566	0.494267	0.273738	0.420114	0.429014	1.12143	0.0879569
	0.542865	0.293015	0.444112	0.50833	0.549338	0.609548	0.494357	0.274176	0.337795	0.415547	0.906637	0.0993386
	0.54632	0.300053	0.445897	0.518524	0.553291	0.618463	0.492765	0.283294	0.272672	0.395064	0.682327	0.127403
	0.546566	0.305254	0.446806	0.525423	0.560932	0.626757	0.486108	0.294314	0.226987	0.387463	0.477893	0.170623
	0.560811	0.310457	0.453478	0.528672	0.569407	0.63269	0.484067	0.295616	0.200956	0.387432	0.334588	0.224458
	0.561378	0.318093	0.458728	0.536915	0.579902	0.632472	0.475832	0.305444	0.185627	0.396043	0.294417	0.283532
	0.560356	0.319559	0.462116	0.553958	0.590416	0.635439	0.476769	0.331546	0.19002	0.414118	0.326075	0.346313
	0.56668	0.319619	0.464386	0.570307	0.600613	0.637038	0.503914	0.35081	0.222365	0.437769	0.359537	0.410032
	0.566375	0.32357	0.471453	0.576444	0.609296	0.637207	0.524855	0.363926	0.268244	0.472846	0.37467	0.453232
	0.579653	0.324571	0.478503	0.573089	0.617065	0.640235	0.540069	0.374185	0.322959	0.517566	0.387644	0.532795
	0.58946	0.326339	0.481847	0.562189	0.628836	0.637508	0.561265	0.400658	0.38554	0.568186	0.430162	0.584468
	0.585004	0.330511	0.482474	0.561808	0.640049	0.634489	0.577725	0.423595	0.46087	0.624517	0.522402	0.627472
	0.583912	0.331775	0.486317	0.565071	0.650956	0.636057	0.589611	0.44691	0.545189	0.683867	0.665621	0.658363
	0.58721	0.336141	0.492079	0.572513	0.664875	0.633811	0.600707	0.468886	0.625998	0.74054	0.838012	0.674255
	0.59528	0.342285	0.497195	0.581577	0.674166	0.632134	0.599191	0.47893	0.704073	0.790832	1.01769	0.674479
	0.597205	0.343229	0.503418	0.587819	0.679414	0.631673	0.586409	0.481371	0.778598	0.83033	1.19438	0.654217
	0.601742	0.34218	0.508167	0.596022	0.68956	0.62896	0.57068	0.471682	0.841231	0.852346	1.30674	0.612594
	0.608367	0.342393	0.510205	0.600351	0.698077	0.628022	0.549801	0.45435	0.88937	0.855371	1.52245	0.558299
	0.606611	0.346254	0.51534	0.598652	0.708446	0.630381	0.517761	0.450153	0.914864	0.84645	1.66385	0.494146
	0.603726	0.355036	0.520498	0.598546	0.722667	0.636811	0.497098	0.464303	0.919328	0.817322	1.7832	0.427332
	0.60468	0.36337	0.523157	0.598348	0.737778	0.640347	0.495199	0.485263	0.903243	0.781696	1.87339	0.367387
	0.610992	0.365281	0.525791	0.598273	0.748402	0.64326	0.485755	0.483621	0.860959	0.73919	1.91677	0.314748
	0.616245	0.363559	0.530227	0.59665	0.754525	0.648747	0.478521	0.462323	0.794475	0.688463	1.90938	0.272766
	0.616629	0.366008	0.535817	0.599914	0.7689	0.650831	0.483667	0.449678	0.709981	0.63474	1.851	0.243003
	0.61569	0.372635	0.544179	0.607298	0.774889	0.655535	0.488782	0.450579	0.618547	0.579775	1.72619	0.223875
	0.614555	0.375166	0.553671	0.608666	0.783778	0.658265	0.491757	0.461604	0.525107	0.530629	1.53707	0.222045
	0.617216	0.377568	0.561623	0.60743	0.791471	0.655291	0.501831	0.479857	0.441756	0.493436	1.30495	0.232103
	0.624505	0.385325	0.57317	0.610198	0.798648	0.656693	0.507646	0.493784	0.373876	0.468615	1.05341	0.244216
	0.628089	0.394159	0.58134	0.608198	0.804622	0.662119	0.513943	0.505908	0.316609	0.454053	0.815692	0.277954
	0.632496	0.398477	0.594161	0.604487	0.811321	0.665387	0.52266	0.514116	0.280019	0.454099	0.622085	0.317256
	0.632725	0.399804	0.603812	0.598566	0.819904	0.66905	0.52473	0.530557	0.265655	0.473152	0.499706	0.363648
	0.630913	0.405722	0.608078	0.592041	0.828127	0.668515	0.531681	0.551778	0.264596	0.494985	0.454072	0.418386
	0.629212	0.416053	0.611384	0.590249	0.834699	0.669394	0.544623	0.564982	0.28719	0.527327	0.446816	0.474679
	0.63956	0.424051	0.612971	0.586839	0.843718	0.671154	0.557474	0.581827	0.334384	0.577547	0.44731	0.529665
	0.647732	0.431345	0.611907	0.580785	0.853868	0.674291	0.575636	0.606281	0.3944	0.635649	0.464311	0.580646
	0.649313	0.433714	0.615354	0.576821	0.862153	0.67805	0.594175	0.62836	0.470762	0.657564	0.518424	0.623953
	0.656648	0.435227	0.617271	0.577513	0.874051	0.678303	0.612606	0.643578	0.559886	0.763923	0.618571	0.659229
	0.654781	0.442256	0.619795	0.571826	0.882539	0.680415	0.626313	0.660619	0.650346	0.823428	0.762024	0.68784
	0.655204	0.447431	0.625884	0.563815	0.888702	0.681814	0.632866	0.675618	0.745735	0.881903	0.937799	0.707329
	0.644489	0.457458	0.628847	0.561862	0.897877	0.682891	0.638187	0.686279	0.837168	0.928881	1.13028	0.712544
	0.661358	0.466808	0.634298	0.5576	0.908908	0.684863	0.639724	0.695913	0.916412	0.96135	1.32754	0.699573
	0.681768	0.469635	0.640351	0.55463	0.912974	0.683432	0.63497	0.6926	0.98402	0.971349	1.52604	0.671254
	0.681786	0.476868	0.648156	0.552614	0.924037	0.678817	0.624388	0.684832	1.03475	0.973437	1.72296	0.626394
	0.690628	0.489846	0.659065	0.553793	0.93626	0.679901	0.614179	0.687984	1.06434	0.958466	1.85138	0.566586
	0.683854	0.499764	0.66906	0.55723	0.946856	0.681772	0.603784	0.685592	1.07184	0.915652	2.08967	0.504318
	0.681612	0.498611	0.679671	0.560512	0.954836	0.682536	0.592803	0.679931	1.05308	0.862392	2.22401	0.442182
	0.673228	0.503387	0.690756	0.564692	0.961742	0.678856	0.588026	0.679085	1.00749	0.79597	2.30831	0.385748
	0.644273	0.513832	0.701391	0.566052	0.96944	0.67257	0.588511	0.674277	0.940897	0.724448	2.32812	0.343938
	0.67355	0.518526	0.712261	0.56789	0.976873	0.669589	0.593819	0.671009	0.855097	0.65304	2.2711	0.313056
	0.72347	0.519702	0.721567	0.569553	0.985329	0.668243	0.599917	0.67409	0.760614	0.584508	2.12863	0.293566
	0.746814	0.524229	0.729918	0.566248	0.991333	0.667784	0.605952	0.675594	0.660711	0.528614	1.90012	0.291047
	0.764885	0.529142	0.740342	0.56706	0.99815	0.667998	0.614954	0.676519	0.596042	0.486399	1.60606	0.300557
	0.753705	0.528075	0.751967	0.56912	1.00915	0.670055	0.62455	0.677089	0.491391	0.462775	1.28517	0.323812
	0.751595	0.52774	0.761388	0.567829	1.0174	0.67336	0.639068	0.67439	0.434343	0.460218	1.07542	0.36182
	0.747468	0.535778	0.767417	0.567423	1.02803	0.677721	0.650867	0.682453	0.407135	0.473887	0.709933	0.407144
	0.751044	0.542804	0.773292	0.566034	1.03901	0.682238	0.66313	0.690762	0.379643	0.500644	0.542728	0.458663
	0.761054	0.54997	0.78043	0.567173	1.04848	0.691233	0.67267	0.698835	0.381349	0.542024	0.47672	0.515829
	0.767318	0.559507	0.788602	0.570836	1.05691	0.701153	0.683777	0.71222	0.403197	0.596447	0.470186	0.57321
	0.773705	0.562309	0.792933	0.574898	1.06173	0.708828	0.69746	0.723211	0.452406	0.665533	0.466829	0.630865
	0.781674	0.56937	0.799194	0.580947	1.07227	0.716512	0.713871	0.737629	0.525149	0.74766	0.44002	0.684934
	0.787562	0.563443	0.804761	0.585585	1.08504	0.721862	0.73294	0.749226	0.615157	0.834709	0.416881	0.728758
	0.794766	0.571413	0.808498	0.5883	1.09162	0.727462	0.753255	0.757232	0.710426	0.923253	0.43734	0.771318
	0.802126	0.581725	0.816491	0.595226	1.09971	0.73477	0.773873	0.761753	0.811979	1.00904	0.528787	0.80801
	0.805767	0.586448	0.823933	0.603525	1.10851	0.738468	0.791197	0.768073	0.913878	1.09216	0.687476	0.823965
	0.810826	0.599559	0.83046	0.608816	1.11802	0.739634	0.806376	0.778948	1.00772	1.14131	0.888335	0.823581
	0.816183	0.5921	0.839288	0.616728	1.12499	0.743318	0.815684	0.786228	1.09251	1.22279	1.12156	0.807498
	0.804826	0.601139	0.848378	0.625248	1.12709	0.746113	0.816504	0.789615	1.16462	1.25096	1.36946	0.76417
	0.832442	0.614596	0.856916	0.62929	1.12993	0.746702	0.809779	0.789216	1.21687	1.24529	1.61562	0.703878
	0.860022	0.611662	0.866728	0.635166	1.13575	0.744867	0.800392	0.786686	1.24565	1.20883	1.85529	0.630719
	0.865396	0.602944	0.871825	0.641421	1.14068	0.74579	0.794044	0.784529	1.25318	1.13774	2.07772	0.552153
	0.876224	0.610376	0.88377	0.648037	1.14776	0.746817	0.783415	0.777903	1.23099	1.037	2.26805	0.479817
	0.873741	0.621652	0.887692	0.658991	1.15626	0.747257	0.774896	0.768214	1.18137	0.927657	2.4086	0.41713
	0.879804	0.616295	0.895657	0.673036	1.16411	0.74961	0.773817	0.758524	1.10561	0.821602	2.47534	0.370627
	0.885618	0.642216	0.904507	0.680782	1.17183	0.755576	0.781555	0.747197	1.01656	0.722379	2.44989	0.335811
	0.895089	0.660644	0.906995	0.687652	1.18123	0.765734	0.793987	0.738801	0.918697	0.635727	2.31864	0.310667
	0.902239	0.658913	0.912552	0.697658	1.192	0.777019	0.807261	0.734194	0.818996	0.563419	2.07642	0.300428
	0.911854	0.655436	0.920363	0.704954	1.20304	0.793547	0.817291	0.727593	0.730434	0.506372	1.73971	0.306313
	0.921215	0.652	0.928029	0.714391	1.21362	0.802975	0.824283	0.718909	0.683364	0.468408	1.35238	0.329195
	0.926675	0.650304	0.934783	0.724063	1.22357	0.824152	0.828267	0.716553	0.605024	0.452947	0.967472	0.36975
	0.935784	0.649147	0.941097	0.731466	1.2348	0.837455	0.829003	0.718973	0.573099	0.459315	0.64729	0.421418
	0.944768	0.657551	0.950432	0.737815	1.24336	0.846631	0.82957	0.722892	0.564951	0.487738	0.512347	0.48561
	0.94986	0.670139	0.957652	0.743322	1.25104	0.852738	0.832547	0.725022	0.574294	0.539013	0.483819	0.558442
	0.957678	0.675069	0.966794	0.746604	1.26073	0.86265	0.83774	0.73062	0.601178	0.607261	0.565914	0.605121
	0.968106	0.672112	0.977088	0.749695	1.26749	0.865102	0.842066	0.737606	0.650909	0.691088	0.624166	0.690415
	0.976163	0.670395	0.983153	0.750723	1.27528	0.863128	0.851846	0.737842	0.728126	0.758568	0.628476	0.751647
	0.984762	0.679214	0.989016	0.751043	1.28448	0.862617	0.869253	0.742227	0.823826	0.895471	0.572105	0.804153
	0.99481	0.675358	0.995465	0.757923	1.29256	0.860176	0.883618	0.751758	0.928641	1.00196	0.479485	0.847443
	1.00346	0.702931	1.00259	0.764051	1.29906	0.860274	0.894916	0.755294	1.03702	1.10854	0.416265	0.870668
	1.0108	0.73429	1.00849	0.764583	1.30395	0.863336	0.904566	0.760317	1.1391	1.20541	0.463534	0.891622
	1.01649	0.727543	1.01233	0.766754	1.31316	0.866207	0.911023	0.764866	1.23324	1.28281	0.635359	0.882444
	1.0197	0.735931	1.01811	0.774329	1.32145	0.867548	0.915267	0.767511	1.31451	1.33855	0.878345	0.85036
	1.0212	0.738259	1.02484	0.779102	1.32667	0.870203	0.913876	0.76615	1.37909	1.36797	1.1518	0.804876
	1.04534	0.747436	1.02795	0.789352	1.33228	0.874567	0.912748	0.764449	1.42196	1.36057	1.43018	0.745955
	1.06377	0.753404	1.0309	0.806168	1.33797	0.877313	0.912393	0.763696	1.43459	1.31031	1.69606	0.671119
	1.08073	0.759649	1.03654	0.814434	1.34401	0.877675	0.906818	0.758763	1.4152	1.21505	1.94298	0.59004
	1.08093	0.759368	1.04183	0.833965	1.35118	0.877736	0.898896	0.750456	1.38244	1.08306	2.1622	0.516224
	1.08027	0.758493	1.0434	0.846432	1.35465	0.876025	0.894387	0.740776	1.29542	0.928052	2.3364	0.446979
	1.08786	0.764932	1.04475	0.857446	1.35882	0.872987	0.888192	0.731419	1.19873	0.764077	2.44079	0.385879
	1.09834	0.769048	1.04756	0.865987	1.36336	0.867816	0.879258	0.715729	1.08709	0.607049	2.45493	0.347434
	1.10781	0.775848	1.05123	0.872528	1.36529	0.859115	0.875718	0.71001	0.976448	0.467337	2.36168	0.327927
	1.11381	0.778346	1.05583	0.87212	1.36695	0.848338	0.874688	0.700739	0.875263	0.351986	2.14981	0.326659
	1.11476	0.783748	1.05922	0.869722	1.37225	0.837696	0.871448	0.692196	0.79026	0.255555	1.83035	0.329912
	1.12421	0.797568	1.06386	0.866816	1.37928	0.821716	0.871697	0.688302	0.723994	0.181688	1.43699	0.376542
	1.13728	0.801394	1.07103	0.861284	1.38096	0.804364	0.870836	0.688881	0.672376	0.136657	1.02328	0.433361
	1.14297	0.797997	1.08107	0.856131	1.3855	0.786275	0.865163	0.691433	0.641555	0.122964	0.653525	0.507741
	1.14752	0.799569	1.08639	0.853388	1.39352	0.771152	0.857535	0.693836	0.627309	0.141227	0.436223	0.58668
	1.15655	0.775233	1.09267	0.854894	1.39717	0.758476	0.854944	0.699283	0.628769	0.184797	0.489965	0.669819
	1.16827	0.822193	1.10119	0.85441	1.40173	0.746676	0.855932	0.707615	0.653893	0.245696	0.667074	0.753218
	1.17524	0.881466	1.10843	0.85164	1.40528	0.734384	0.86055	0.721123	0.698434	0.293727	0.821789	0.83397
	1.17776	0.840398	1.11463	0.851282	1.41084	0.716817	0.870211	0.738008	0.766679	0.405347	0.908633	0.912005
	1.18117	0.838805	1.12062	0.855043	1.41866	0.699021	0.883508	0.75526	0.856334	0.46916	0.911193	0.980337
	1.18882	0.846335	1.1238	0.858003	1.42294	0.687201	0.903859	0.77679	0.95346	0.597823	0.846541	1.04049
	1.19798	0.838247	1.12762	0.862362	1.42827	0.678602	0.920724	0.79828	1.05566	0.658709	0.723867	1.09436
	1.20063	0.855232	1.13455	0.866929	1.43203	0.669196	0.930264	0.814097	1.15808	0.778037	0.574792	1.13391
	1.20226	0.860182	1.13805	0.866768	1.43789	0.660315	0.933667	0.828741	1.25658	0.848894	0.515839	1.15957
	1.20807	0.854972	1.13864	0.86702	1.44283	0.650676	0.934026	0.839131	1.34367	0.880832	0.636086	1.16998
	1.20942	0.859963	1.14461	0.86683	1.44543	0.639622	0.93184	0.843072	1.41195	0.879056	0.87563	1.15601
	1.21216	0.863683	1.15213	0.868837	1.44661	0.627078	0.931228	0.84333	1.46013	0.845029	1.15483	1.12206
	1.21686	0.862794	1.15642	0.867058	1.44938	0.614884	0.93145	0.846014	1.47739	0.767594	1.43196	1.06468
	1.22041	0.862412	1.16037	0.861555	1.45268	0.604988	0.928338	0.850995	1.46322	0.653715	1.69606	0.982028
	1.22306	0.867062	1.16748	0.855834	1.45523	0.593898	0.927658	0.85311	1.42144	0.518126	1.93596	0.881679
	1.22551	0.873098	1.17228	0.849171	1.4577	0.58547	0.931883	0.846747	1.35234	0.371828	2.14109	0.762028
	1.23031	0.873092	1.17438	0.846728	1.45796	0.584513	0.934675	0.825141	1.26047	0.23899	2.29885	0.640179
	1.2317	0.877923	1.17664	0.842578	1.46017	0.580143	0.93379	0.800121	1.15258	0.151315	2.38196	0.533795
	1.23123	0.885603	1.1775	0.835022	1.45972	0.572079	0.931267	0.780629	1.04423	0.140077	2.37569	0.44969
	1.23165	0.884888	1.17777	0.828228	1.46051	0.567728	0.929909	0.770321	0.940415	0.184351	2.25945	0.394048
	1.23236	0.890333	1.17594	0.817209	1.46052	0.562005	0.930543	0.762708	0.845802	0.229591	2.01805	0.370683
	1.23288	0.896448	1.17144	0.807366	1.46232	0.553443	0.929872	0.751822	0.769293	0.263237	1.66906	0.376097
	1.23247	0.898834	1.16775	0.795236	1.46141	0.546031	0.926062	0.744973	0.708739	0.283361	1.26083	0.405993
	1.23176	0.901294	1.16453	0.777056	1.45672	0.539456	0.920859	0.733481	0.662772	0.287819	0.857083	0.472159
	1.23012	0.897373	1.16061	0.759594	1.45463	0.532202	0.913622	0.72524	0.633472	0.283313	0.561251	0.571242
	1.22978	0.896538	1.15881	0.736688	1.45183	0.523207	0.910969	0.727701	0.619239	0.263105	0.540293	0.69833
	1.23073	0.901072	1.15831	0.715404	1.44523	0.514699	0.912774	0.72949	0.625524	0.2349	0.72938	0.842758
	1.22852	0.90482	1.15625	0.697015	1.44061	0.508969	0.918543	0.735439	0.658018	0.200356	0.938108	0.984146
	1.22825	0.902685	1.16028	0.674125	1.43654	0.504312	0.931843	0.741509	0.712515	0.167082	1.09283	1.12077
	1.22802	0.904329	1.16328	0.652169	1.42772	0.503008	0.949338	0.759103	0.788231	0.150012	1.16234	1.24472
	1.22799	0.904893	1.15728	0.629537	1.42079	0.506738	0.968157	0.775444	0.88701	0.162922	1.13315	1.34548
	1.22606	0.906735	1.15484	0.610031	1.41655	0.512702	0.985442	0.790252	1.0022	0.209572	1.01549	1.41657
	1.22471	0.906716	1.15421	0.590137	1.4081	0.522714	0.996053	0.800383	1.12696	0.279692	0.838247	1.44412
	1.22241	0.905993	1.15271	0.57103	1.40139	0.531097	1.00018	0.806647	1.24809	0.349511	0.666646	1.43604
	1.21945	0.907109	1.14908	0.556293	1.3956	0.539694	1.00002	0.80484	1.36056	0.409439	0.616234	1.36757
	1.2172	0.906125	1.14754	0.53869	1.39138	0.549866	0.998383	0.796084	1.4632	0.452432	0.687875	1.24048
	1.21223	0.904195	1.14577	0.520567	1.39045	0.556479	1.00035	0.78238	1.54443	0.464894	0.984165	1.06694
	1.21157	0.903472	1.14723	0.504474	1.38505	0.561701	1.00259	0.768551	1.597	0.444047	1.24542	0.866683
	1.21089	0.900983	1.14757	0.487023	1.38008	0.563209	1.00209	0.750555	1.62492	0.394402	1.50339	0.658737
	1.2106	0.895793	1.14938	0.469154	1.37555	0.565842	1.00261	0.731402	1.62186	0.324616	1.74769	0.472858
	1.20888	0.890531	1.15054	0.450836	1.37085	0.566518	1.00478	0.711938	1.57969	0.246638	1.96127	0.340187
	1.2057	0.887565	1.15255	0.430546	1.36671	0.560474	1.0084	0.693033	1.50484	0.181905	2.12368	0.284365
	1.20684	0.885584	1.15799	0.411431	1.35979	0.557023	1.01067	0.682162	1.40431	0.174901	2.22869	0.292625
	1.20703	0.882755	1.16633	0.398795	1.35094	0.553072	1.01205	0.669678	1.28613	0.221594	2.25459	0.32312
	1.20706	0.877825	1.1732	0.370813	1.34181	0.547241	1.01314	0.64659	1.1572	0.279697	2.18214	0.344265
	1.20294	0.87266	1.17685	0.354497	1.33266	0.540391	1.01188	0.618959	1.03084	0.325	2.00598	0.332719
	1.2001	0.86246	1.17836	0.339392	1.32096	0.53287	1.0108	0.593524	0.918314	0.347894	1.73464	0.293462
	1.2033	0.852579	1.18604	0.323293	1.3092	0.528221	1.00901	0.578375	0.825839	0.348472	1.39189	0.246193
	1.20319	0.848344	1.18815	0.306268	1.29795	0.523929	1.00294	0.563272	0.75236	0.340515	1.14797	0.226173
	1.19986	0.844808	1.19101	0.293904	1.28588	0.517028	0.999678	0.564376	0.700413	0.3267	0.702694	0.279091
	1.19797	0.834558	1.19743	0.28148	1.27409	0.511202	0.997656	0.558844	0.668782	0.314564	0.50837	0.398537
	1.19748	0.822809	1.20158	0.271352	1.26302	0.506605	0.995863	0.548812	0.654452	0.309777	0.52515	0.54383
	1.20039	0.814299	1.20339	0.265106	1.24997	0.502119	1.00294	0.542376	0.662411	0.327503	0.666973	0.682465
	1.20312	0.80551	1.20532	0.261899	1.23569	0.498142	1.01533	0.549011	0.699096	0.372508	0.80924	0.808362
	1.20165	0.795022	1.20312	0.25926	1.22039	0.495393	1.02891	0.549539	0.76986	0.435783	0.903115	0.924292
	1.20143	0.783103	1.19856	0.257106	1.20649	0.492732	1.04473	0.537631	0.8704	0.501114	0.928727	1.02416
	1.20409	0.776431	1.19416	0.25679	1.1958	0.484941	1.05841	0.551188	0.992069	0.569457	0.870697	1.09163
	1.20421	0.760753	1.19243	0.260186	1.18513	0.477428	1.06682	0.580713	1.1264	0.636749	0.743888	1.12047
	1.20239	0.746856	1.19024	0.270028	1.17013	0.475128	1.07044	0.58429	1.26505	0.694043	0.602135	1.10906
	1.20365	0.73313	1.18301	0.282494	1.15662	0.472449	1.07326	0.580661	1.39909	0.740277	0.536802	1.05083
	1.20619	0.719811	1.17672	0.298316	1.14755	0.468806	1.07686	0.569402	1.52113	0.762899	0.568444	0.944245
	1.20676	0.707886	1.17588	0.31463	1.13892	0.463662	1.08377	0.56367	1.62634	0.762123	0.769436	0.853784
	1.20796	0.696483	1.17356	0.327127	1.13152	0.458181	1.09423	0.560163	1.71342	0.744725	0.968262	0.638649
	1.20931	0.688098	1.16759	0.341496	1.1201	0.455391	1.09489	0.531265	1.77683	0.699998	1.17037	0.466367
	1.21242	0.675927	1.16305	0.357566	1.10981	0.451069	1.09055	0.502821	1.7978	0.634126	1.35984	0.308818
	1.21349	0.658194	1.15843	0.376619	1.10229	0.444769	1.08486	0.487895	1.77665	0.554277	1.52069	0.208255
	1.21175	0.651103	1.15421	0.395165	1.09435	0.438019	1.07717	0.472423	1.71939	0.467235	1.63784	0.200167
	1.21564	0.641051	1.15004	0.412512	1.08993	0.428669	1.07134	0.443342	1.61946	0.39494	1.69749	0.25288
	1.21983	0.631112	1.14399	0.43219	1.08799	0.418555	1.06675	0.401126	1.49193	0.356965	1.69614	0.298389
	1.21787	0.620499	1.13612	0.449179	1.08189	0.408774	1.06248	0.385919	1.34892	0.363332	1.6333	0.320884
	1.21782	0.607584	1.13177	0.462676	1.07711	0.400317	1.05565	0.371998	1.20369	0.381705	1.51249	0.317158
	1.22373	0.597281	1.12866	0.478495	1.0731	0.396232	1.04779	0.345412	1.0748	0.414507	1.33802	0.28529
	1.2247	0.588596	1.12292	0.493707	1.06919	0.393984	1.03838	0.331947	0.963611	0.422599	1.12148	0.256981
	1.2226	0.583006	1.1189	0.505047	1.06356	0.392928	1.02371	0.316234	0.901578	0.42165	0.880416	0.285282
	1.22459	0.573154	1.11506	0.51833	1.05803	0.390122	1.00679	0.289211	0.801696	0.412731	0.634356	0.386517
	1.22442	0.565754	1.11362	0.533193	1.05505	0.389277	0.989603	0.282035	0.752717	0.402284	0.421745	0.530463
	1.22108	0.550635	1.11483	0.542255	1.04968	0.389368	0.970436	0.278393	0.723025	0.403839	0.293949	0.6861
	1.22148	0.540719	1.11176	0.550993	1.04463	0.386545	0.954384	0.269667	0.710748	0.422975	0.311076	0.837915
	1.22411	0.535212	1.10855	0.563613	1.0401	0.383883	0.943971	0.287464	0.722165	0.458385	0.405863	0.979104
	1.22583	0.528454	1.10745	0.577341	1.03489	0.383192	0.940324	0.328069	0.764807	0.490973	0.497631	1.10238
	1.22483	0.519321	1.10725	0.589504	1.03015	0.382404	0.942153	0.338862	0.836172	0.571425	0.547636	1.19394
	1.22112	0.500591	1.1087	0.602323	1.02452	0.382008	0.948775	0.36186	0.936828	0.632942	0.546503	1.24609
	1.22156	0.48798	1.10872	0.616181	1.01849	0.384289	0.960134	0.417444	1.05776	0.689253	0.503224	1.25216
	1.22322	0.481846	1.10667	0.626524	1.01106	0.384012	0.964948	0.454419	1.19234	0.735553	0.424127	1.22869
	1.22036	0.471618	1.10493	0.635498	1.00638	0.385545	0.964075	0.482675	1.2833	0.769975	0.344385	1.11296
	1.21391	0.457022	1.09862	0.65337	1.0031	0.388636	0.953757	0.480746	1.46021	0.79048	0.340008	0.973354
	1.21097	0.450111	1.09081	0.664668	0.999663	0.393791	0.934047	0.423619	1.57581	0.794456	0.441458	0.805192
	1.20987	0.449274	1.08871	0.676283	0.99863	0.394948	0.915065	0.367956	1.66857	0.778093	0.600191	0.625184
	1.20655	0.444301	1.08947	0.684592	0.999877	0.397046	0.896564	0.337858	1.7261	0.735339	0.777309	0.450402
	1.19901	0.448433	1.08572	0.689058	0.997181	0.403427	0.878635	0.304248	1.74189	0.666823	0.949992	0.321818
	1.19111	0.455755	1.08038	0.695321	0.993786	0.413641	0.868511	0.304365	1.71319	0.575215	1.10644	0.274628
	1.1864	0.438676	1.07617	0.698849	0.993373	0.419594	0.86416	0.300613	1.63482	0.509414	1.24162	0.303056
	1.19206	0.427158	1.07271	0.699801	0.99216	0.426933	0.861528	0.292845	1.51518	0.385493	1.33598	0.35672
	1.17614	0.440812	1.07117	0.697971	0.988558	0.43891	0.862723	0.300509	1.36547	0.3211	1.38532	0.40061
	1.1633	0.457516	1.06848	0.695176	0.987409	0.450303	0.864707	0.322195	1.1974	0.2938	1.3848	0.421777
	1.16326	0.46258	1.06614	0.690899	0.986807	0.460042	0.864127	0.352441	1.08637	0.300446	1.33584	0.416228
	1.17617	0.454305	1.06495	0.682592	0.98489	0.468223	0.856434	0.371834	0.891059	0.309199	1.24754	0.402693
	1.15947	0.451626	1.06073	0.679343	0.987459	0.479816	0.843814	0.380768	0.779122	0.319346	1.10701	0.412229
	1.13878	0.469838	1.05357	0.674138	0.986383	0.4921	0.830548	0.406678	0.697574	0.314656	0.989575	0.467777
	1.14131	0.459672	1.05037	0.665285	0.982885	0.501335	0.817716	0.438896	0.647929	0.311386	0.728658	0.567611
	1.14814	0.414528	1.04786	0.659198	0.984031	0.512696	0.794667	0.490425	0.617023	0.320614	0.522816	0.691981
	1.13081	0.402319	1.0439	0.651901	0.984219	0.520606	0.7784	0.551075	0.592598	0.355326	0.345977	0.816939
	1.11553	0.432417	1.03795	0.643905	0.985042	0.529141	0.7671	0.569767	0.573116	0.411684	0.252009	0.926254
	1.12169	0.460195	1.03581	0.63561	0.985091	0.538685	0.764921	0.614141	0.56028	0.485288	0.281536	1.02052
	1.11408	0.416491	1.03439	0.624538	0.985536	0.545525	0.767059	0.671274	0.561478	0.570136	0.364055	1.08978
	1.10309	0.397476	1.03437	0.614407	0.984768	0.556621	0.773656	0.725117	0.600076	0.652744	0.436417	1.1232
	1.09531	0.439704	1.03191	0.605259	0.982567	0.563742	0.785029	0.800293	0.663949	0.728228	0.470666	1.12077
	1.0914	0.465083	1.03082	0.595934	0.981005	0.568662	0.80155	0.84829	0.759003	0.786978	0.465136	1.07895
	1.09221	0.444971	1.03076	0.582603	0.979617	0.572401	0.813358	0.882421	0.873699	0.826099	0.425481	1.00288
	1.10509	0.412045	1.02897	0.565123	0.97798	0.577202	0.818582	0.89182	0.998341	0.854134	0.375302	0.899966
	1.08472	0.451749	1.02913	0.548248	0.975739	0.575452	0.817287	0.884398	1.08452	0.87168	0.333366	0.773143
	1.07016	0.503155	1.03204	0.538111	0.971099	0.571899	0.808935	0.870741	1.24598	0.864677	0.370967	0.632006
	1.07133	0.449862	1.03288	0.515615	0.968041	0.569817	0.801586	0.85304	1.35383	0.823978	0.553513	0.540292
	1.06566	0.412708	1.03143	0.495125	0.963365	0.566472	0.785499	0.799143	1.43266	0.747327	0.737854	0.380071
	1.06951	0.442066	1.03051	0.474532	0.960503	0.565779	0.776645	0.760505	1.47201	0.639725	0.922926	0.310265
	1.06178	0.470413	1.02894	0.45215	0.960429	0.562542	0.770635	0.747553	1.46354	0.519441	1.09866	0.298059
	1.05794	0.487827	1.02345	0.431634	0.957294	0.560256	0.770089	0.744567	1.40157	0.400786	1.25553	0.325681
	1.05774	0.475847	1.0207	0.414178	0.953651	0.560173	0.773745	0.730713	1.29266	0.303793	1.37208	0.360706
	1.05744	0.452394	1.01945	0.399447	0.949431	0.563335	0.776788	0.716477	1.14673	0.251025	1.44483	0.388266
	1.05626	0.44096	1.0125	0.383993	0.945843	0.563206	0.784803	0.71981	0.97374	0.248015	1.47212	0.394296
	1.05544	0.433913	1.00569	0.369489	0.94052	0.561078	0.795417	0.714904	0.796227	0.267765	1.44971	0.38412
	1.05421	0.399441	1.0033	0.358675	0.935801	0.563537	0.800982	0.707203	0.640017	0.285025	1.38672	0.375248
	1.05339	0.420324	1.00083	0.349576	0.932964	0.563726	0.801584	0.719778	0.523147	0.295648	1.27488	0.388825
	1.05279	0.482381	0.99978	0.343276	0.927679	0.562899	0.791913	0.730435	0.463007	0.316666	1.11544	0.446015
	1.05293	0.443487	0.997443	0.340244	0.921439	0.563708	0.78275	0.747805	0.459098	0.358711	0.984178	0.535568
	1.05371	0.416923	0.99212	0.339772	0.915801	0.560065	0.775274	0.785523	0.485614	0.423018	0.710271	0.632547
	1.05414	0.479562	0.990213	0.341157	0.909989	0.554472	0.767594	0.820574	0.516298	0.503418	0.506851	0.725706
	1.05388	0.478106	0.988363	0.342753	0.901127	0.552773	0.755775	0.855132	0.534805	0.591351	0.342387	0.778561
	1.05837	0.427367	0.987115	0.344008	0.895489	0.552315	0.75074	0.890724	0.53144	0.675343	0.276303	0.851124
	1.05922	0.414109	0.989739	0.346207	0.887474	0.552257	0.754251	0.933428	0.507544	0.747963	0.318915	0.876638
	1.05499	0.417119	0.99255	0.347119	0.883178	0.551877	0.756108	0.985863	0.478101	0.808338	0.388464	0.86978
	1.05673	0.441498	0.994654	0.344298	0.874586	0.548111	0.763857	1.04365	0.462331	0.858038	0.44068	0.836595
	1.05919	0.450679	0.998389	0.340406	0.868412	0.544052	0.783216	1.07687	0.485666	0.899225	0.457169	0.789407
	1.05794	0.404045	1.00176	0.333519	0.865193	0.539648	0.799196	1.04622	0.559827	0.927294	0.432672	0.729053
	1.06089	0.409708	1.00265	0.326841	0.859584	0.532862	0.812532	1.03346	0.668688	0.946669	0.381625	0.685769
	1.06402	0.485939	1.00423	0.322128	0.85657	0.530803	0.818971	1.05919	0.796886	0.957823	0.354873	0.592825
	1.0641	0.470599	1.00769	0.316458	0.854203	0.529011	0.818019	1.09934	0.927974	0.950939	0.40803	0.525012
	1.06579	0.380635	1.00832	0.310073	0.85107	0.526954	0.809063	1.13836	1.05197	0.924493	0.549366	0.463882
	1.06743	0.360541	1.00768	0.307257	0.847395	0.527616	0.795897	1.17846	1.15877	0.873715	0.728789	0.410946
	1.06722	0.419654	1.00791	0.30828	0.836844	0.525466	0.785167	1.18696	1.23282	0.82723	0.856332	0.374815
	1.06657	0.43376	1.009	0.313084	0.826721	0.522315	0.779013	1.16497	1.26441	0.726759	1.09391	0.358585
	1.06692	0.411123	1.01258	0.32845	0.818583	0.516952	0.774894	1.20181	1.24637	0.643461	1.24524	0.360072
	1.0673	0.393409	1.01453	0.350001	0.808938	0.512514	0.768121	1.26404	1.17575	0.573898	1.36511	0.374283
	1.06788	0.383829	1.01538	0.371816	0.79676	0.51042	0.764516	1.30363	1.05796	0.525752	1.4435	0.397541
	1.06726	0.398831	1.01759	0.3945	0.784265	0.509161	0.766432	1.34154	0.904364	0.499299	1.4777	0.424538
	1.06765	0.434154	1.02005	0.414359	0.773059	0.510077	0.768651	1.36409	0.73913	0.496693	1.46525	0.457261
	1.06663	0.416449	1.02115	0.426988	0.76141	0.512188	0.771384	1.38279	0.581743	0.514885	1.40577	0.500664
	1.06348	0.391869	1.0203	0.437766	0.750635	0.513533	0.77873	1.40215	0.448535	0.548812	1.29597	0.556181
	1.06336	0.379403	1.01968	0.445875	0.740649	0.515621	0.776534	1.41733	0.364581	0.600353	1.13743	0.619435
	1.06165	0.371701	1.0155	0.446547	0.732854	0.519383	0.772524	1.42697	0.350557	0.669828	0.943108	0.683937
	1.05871	0.407179	1.01444	0.444138	0.727301	0.523826	0.770128	1.44469	0.389142	0.749374	0.721856	0.741469
	1.05796	0.428755	1.01294	0.443797	0.721882	0.532162	0.766323	1.46311	0.437473	0.82977	0.493618	0.789462
	1.05386	0.420307	1.00517	0.44394	0.716971	0.537816	0.757678	1.46863	0.477256	0.905519	0.295411	0.829642
	1.04961	0.419292	0.997502	0.444553	0.71373	0.54164	0.748252	1.47193	0.498548	0.966085	0.196574	0.861803
	1.04814	0.39993	0.986679	0.444563	0.710182	0.542637	0.740706	1.47543	0.49765	1.00934	0.254311	0.881812
	1.04607	0.388379	0.977825	0.447785	0.705405	0.543287	0.739894	1.48105	0.475557	1.04395	0.352287	0.887644
	1.04275	0.409679	0.971107	0.45381	0.701452	0.543469	0.741699	1.47987	0.437952	1.06626	0.41734	0.885666
	1.03658	0.403887	0.963431	0.456873	0.693432	0.54665	0.747374	1.47868	0.408743	1.0767	0.432269	0.874762
	1.03321	0.386432	0.95729	0.462049	0.682549	0.550513	0.758091	1.47847	0.420399	1.07946	0.388068	0.853188
	1.0298	0.407907	0.953668	0.468575	0.675712	0.55403	0.769998	1.47018	0.481341	1.0693	0.308533	0.825667
	1.02589	0.431369	0.948196	0.473944	0.67058	0.563233	0.774931	1.45284	0.581351	1.04468	0.242327	0.791254
	1.02511	0.429547	0.943672	0.484172	0.662117	0.566997	0.774952	1.43096	0.700229	1.01223	0.293336	0.747524
	1.02225	0.440932	0.940663	0.494833	0.65737	0.568263	0.771265	1.40725	0.819783	0.969282	0.457432	0.699155
	1.01566	0.444429	0.936771	0.506567	0.659075	0.572975	0.7619	1.38152	0.933508	0.912763	0.648345	0.65346
	1.00836	0.43811	0.934076	0.518825	0.658908	0.575198	0.751019	1.36151	1.02702	0.849275	0.827845	0.613502
	1.00703	0.448946	0.930028	0.524769	0.658015	0.575814	0.737493	1.33893	1.0847	0.78109	0.990788	0.583733
	1.00447	0.43109	0.925563	0.52798	0.662635	0.57511	0.723592	1.30917	1.09541	0.719911	1.12303	0.569762
	0.996571	0.40782	0.923959	0.532188	0.668979	0.571428	0.71325	1.28359	1.06306	0.667522	1.2183	0.568749
	0.992895	0.431967	0.923033	0.539781	0.674059	0.562869	0.705253	1.26386	1.01359	0.634086	1.27429	0.578592
	0.990241	0.480698	0.920677	0.552686	0.678681	0.556317	0.702334	1.24125	0.878426	0.631692	1.2873	0.596909
	0.983063	0.491485	0.916805	0.568993	0.682409	0.557078	0.704145	1.21299	0.734955	0.653585	1.26453	0.621642
	0.975338	0.476161	0.91292	0.583301	0.688086	0.557224	0.704517	1.18732	0.584453	0.69922	1.20753	0.651243
	0.971729	0.462262	0.91128	0.594682	0.697338	0.558809	0.707101	1.16377	0.446351	0.765033	1.11795	0.686582
	0.968148	0.493986	0.908377	0.608983	0.701996	0.566441	0.711867	1.13912	0.34446	0.843431	0.998416	0.726355
	0.961913	0.511451	0.904255	0.624637	0.704699	0.576721	0.713411	1.11536	0.310903	0.927909	0.853162	0.765309
	0.954343	0.497149	0.902685	0.639979	0.70678	0.590525	0.712269	1.09582	0.342276	1.00571	0.694385	0.801448
	0.948619	0.497019	0.90049	0.652881	0.707021	0.60727	0.707756	1.0912	0.397462	1.06894	0.534853	0.830258
	0.942809	0.500403	0.897127	0.667142	0.7088	0.619518	0.701776	1.09539	0.446395	1.10779	0.395366	0.852107
	0.937303	0.506788	0.896132	0.681964	0.712718	0.63864	0.69592	1.09634	0.474382	1.12775	0.292605	0.865536
	0.934189	0.530797	0.892352	0.695997	0.718693	0.652051	0.692667	1.08528	0.477832	1.1333	0.234245	0.870939
	0.928755	0.546823	0.888469	0.710836	0.722715	0.662576	0.690993	1.0807	0.458068	1.11739	0.222763	0.867309
	0.922315	0.54643	0.883861	0.722914	0.728164	0.670255	0.69054	1.10231	0.42153	1.08551	0.232156	0.852856
	0.917551	0.552024	0.876877	0.735272	0.735446	0.678355	0.696548	1.10705	0.384353	1.04729	0.238279	0.832481
	0.912407	0.557439	0.86931	0.754679	0.744322	0.690727	0.700887	1.078	0.369179	1.00925	0.242015	0.810363
	0.908186	0.554533	0.856793	0.776197	0.751823	0.69736	0.704597	1.0643	0.396011	0.968761	0.264861	0.781222
	0.902849	0.563156	0.848869	0.792678	0.754735	0.699618	0.708321	1.05996	0.462903	0.924398	0.30599	0.746991
	0.895722	0.57189	0.838502	0.812547	0.757993	0.704796	0.707954	1.03842	0.51989	0.876392	0.438127	0.713499
	0.893622	0.587941	0.831391	0.834816	0.765401	0.708817	0.704048	1.01058	0.644121	0.824649	0.558225	0.676675
	0.889777	0.597296	0.824922	0.853835	0.774425	0.713292	0.694159	0.98141	0.70632	0.775324	0.681662	0.641097
	0.883422	0.599712	0.819867	0.876257	0.778867	0.717834	0.686821	0.954881	0.798694	0.728513	0.796343	0.616646
	0.880938	0.597923	0.810234	0.900292	0.782098	0.722017	0.677945	0.927695	0.835935	0.685895	0.89311	0.603343
	0.878045	0.599723	0.805951	0.916268	0.787427	0.725862	0.669414	0.894226	0.841893	0.658556	0.974561	0.601773
	0.870746	0.603406	0.805889	0.934268	0.791965	0.730842	0.658141	0.866362	0.815727	0.651266	1.04127	0.605941
	0.864934	0.606285	0.805466	0.950924	0.792617	0.735458	0.648862	0.850447	0.756503	0.657726	1.08282	0.622856
	0.861424	0.61643	0.80183	0.960099	0.79305	0.740352	0.642592	0.825914	0.669025	0.683223	1.10075	0.642514
	0.855681	0.620405	0.797563	0.972207	0.797691	0.748056	0.63848	0.796316	0.569584	0.736952	1.10244	0.669643
	0.852585	0.629426	0.796216	0.982605	0.803363	0.756277	0.635118	0.769015	0.47011	0.809731	1.08329	0.703129
	0.848145	0.641453	0.795868	0.987382	0.810929	0.764846	0.630989	0.741325	0.405933	0.893407	1.04707	0.742524
	0.840517	0.651926	0.792312	0.991811	0.819762	0.771055	0.626231	0.706346	0.298942	0.975637	0.988734	0.783425
	0.838882	0.662155	0.788285	0.99286	0.825896	0.779181	0.620598	0.697717	0.263849	1.05134	0.904601	0.820374
	0.835196	0.674985	0.787973	0.993304	0.828462	0.791944	0.614822	0.715046	0.271431	1.11793	0.805565	0.852493
	0.833065	0.685017	0.788079	0.995696	0.830621	0.805247	0.605996	0.711391	0.30547	1.1665	0.698436	0.8836
	0.829977	0.689113	0.789974	0.99393	0.833242	0.818499	0.598013	0.663618	0.34533	1.18408	0.59867	0.898825
	0.824356	0.694531	0.793615	0.987561	0.833723	0.833581	0.591619	0.646461	0.374803	1.17416	0.517997	0.908061
	0.817171	0.70308	0.793824	0.978081	0.832769	0.849549	0.584319	0.6515	0.381981	1.14471	0.466226	0.90885
	0.814943	0.712761	0.79317	0.966665	0.831866	0.866322	0.577984	0.629275	0.372601	1.09764	0.444503	0.902107
	0.813869	0.718358	0.793117	0.958915	0.829586	0.883106	0.577817	0.621835	0.355887	1.04571	0.443084	0.883841
	0.811512	0.727393	0.795398	0.948782	0.827523	0.89998	0.579519	0.632612	0.342388	0.990558	0.453348	0.865047
	0.80882	0.738878	0.795854	0.940446	0.824968	0.913054	0.578645	0.615963	0.350079	0.934734	0.477805	0.839725
	0.80616	0.742357	0.796638	0.934845	0.825883	0.920037	0.586439	0.594431	0.389294	0.879069	0.520293	0.811615
	0.80551	0.749489	0.796567	0.926526	0.825405	0.925272	0.595263	0.597666	0.456348	0.823779	0.57901	0.779932
	0.802755	0.760572	0.792389	0.917345	0.821258	0.930979	0.600895	0.582266	0.538713	0.775458	0.655173	0.75039
	0.798416	0.76903	0.787558	0.906427	0.821497	0.932902	0.602573	0.560755	0.625158	0.738006	0.739008	0.723098
	0.79695	0.776426	0.780845	0.899561	0.82275	0.929538	0.597875	0.587504	0.70538	0.716567	0.817056	0.705923
	0.794599	0.787986	0.772463	0.889395	0.822719	0.925411	0.58848	0.598335	0.772141	0.7109	0.889172	0.704519
	0.790354	0.798608	0.762098	0.876394	0.821505	0.923703	0.582303	0.590113	0.821048	0.713776	0.957536	0.709176
	0.787203	0.807177	0.751899	0.866853	0.819647	0.920642	0.574827	0.596505	0.847954	0.727435	1.01419	0.724813
	0.787319	0.815933	0.745531	0.857917	0.82005	0.920584	0.561372	0.604339	0.8529	0.746912	1.06239	0.753665
	0.788111	0.821291	0.740475	0.848344	0.821555	0.920827	0.549517	0.610404	0.842683	0.798888	1.10024	0.795241
	0.785642	0.826685	0.734899	0.839542	0.817773	0.924249	0.540177	0.639305	0.812793	0.853877	1.12699	0.845132
	0.782773	0.836453	0.732165	0.828012	0.815658	0.932978	0.528664	0.647481	0.762555	0.922322	1.13896	0.897806
	0.782789	0.843132	0.732664	0.811944	0.81703	0.945176	0.520905	0.635586	0.699167	1.00226	1.13268	0.94755
	0.782598	0.849628	0.72978	0.799186	0.817403	0.959447	0.513036	0.642436	0.619407	1.09015	1.11052	0.991772
	0.779714	0.854723	0.726406	0.788879	0.817328	0.978976	0.503443	0.649959	0.532337	1.17798	1.06634	1.02596
	0.777069	0.860253	0.726325	0.779542	0.819158	1.00489	0.495733	0.669778	0.453042	1.26144	1.0009	1.03729
	0.77602	0.867798	0.724534	0.77823	0.822265	1.02731	0.489893	0.69284	0.392976	1.32543	0.920022	1.04956
	0.774432	0.874777	0.724724	0.781155	0.823186	1.04611	0.485158	0.684441	0.371511	1.35489	0.832858	1.03416
	0.772441	0.878149	0.72712	0.781704	0.822354	1.0607	0.470882	0.679238	0.383392	1.35713	0.750441	1.00986
	0.770191	0.881573	0.723597	0.780887	0.819365	1.09036	0.452947	0.687016	0.406629	1.33744	0.685999	0.976817
	0.768055	0.886327	0.719953	0.782707	0.817866	1.10694	0.445994	0.689997	0.428112	1.29648	0.642236	0.936418
	0.768976	0.890725	0.715791	0.790161	0.814495	1.1153	0.443084	0.693997	0.439558	1.23113	0.613511	0.89474
	0.766607	0.896057	0.712403	0.796904	0.804684	1.12216	0.442895	0.700299	0.461706	1.15402	0.601017	0.853179
	0.763618	0.901289	0.709791	0.805126	0.795738	1.1268	0.451331	0.703662	0.490812	1.10383	0.599398	0.817694
	0.76325	0.905142	0.70757	0.814982	0.789949	1.12904	0.463797	0.714148	0.53719	1.00025	0.607046	0.790247
	0.761943	0.908859	0.708666	0.819977	0.780982	1.12707	0.473286	0.716775	0.603099	0.930658	0.631764	0.768416
	0.75829	0.910571	0.708766	0.827074	0.771843	1.12495	0.484601	0.721101	0.689241	0.875477	0.655492	0.758917
	0.753988	0.913584	0.709338	0.83723	0.75851	1.12633	0.495415	0.733108	0.790253	0.838792	0.718533	0.759128
	0.753617	0.917839	0.710192	0.845056	0.748223	1.12428	0.502434	0.743604	0.894731	0.822221	0.775095	0.764133
	0.754346	0.920191	0.712325	0.849561	0.73922	1.12282	0.506572	0.756323	0.99266	0.818707	0.835462	0.779396
	0.752844	0.920614	0.716524	0.851127	0.730178	1.12469	0.50482	0.77173	1.07972	0.829259	0.900341	0.807208
	0.751843	0.921981	0.720828	0.857181	0.721676	1.12982	0.50074	0.786236	1.15383	0.845998	0.942574	0.841555
	0.750769	0.926734	0.726579	0.86847	0.712563	1.13726	0.496601	0.8007	1.2083	0.887728	1.01852	0.869148
	0.746187	0.93083	0.727772	0.881553	0.707691	1.14119	0.495654	0.816097	1.23632	0.935014	1.06963	0.927619
	0.742362	0.930328	0.72815	0.896656	0.699337	1.14986	0.479046	0.835182	1.23397	0.973207	1.11467	0.973834
	0.743027	0.930281	0.727803	0.911942	0.691085	1.1616	0.460658	0.851401	1.19873	1.06542	1.14632	1.02324
	0.742541	0.931758	0.726084	0.926208	0.688895	1.17639	0.462213	0.867707	1.12973	1.15021	1.15952	1.07126
	0.739964	0.935137	0.723551	0.940695	0.683513	1.18682	0.461794	0.888535	1.02768	1.24065	1.15626	1.10979
	0.737346	0.938311	0.719216	0.952892	0.675125	1.1994	0.461169	0.901824	0.902613	1.32763	1.12939	1.1401
	0.735238	0.940994	0.718279	0.961779	0.665972	1.21115	0.465767	0.927912	0.812776	1.41315	1.07521	1.15598
	0.735096	0.944947	0.712936	0.974562	0.658628	1.2134	0.467549	0.95372	0.649238	1.48918	0.997142	1.15441
	0.731039	0.948434	0.708629	0.989306	0.647298	1.21909	0.467232	0.973963	0.572773	1.53947	0.89661	1.14382
	0.731253	0.955291	0.70936	1.00367	0.635976	1.22758	0.468611	0.991408	0.550469	1.56297	0.795082	1.10123
	0.72959	0.960622	0.710054	1.021	0.62815	1.23206	0.47326	1.00846	0.568027	1.55578	0.70508	1.05941
	0.725736	0.964007	0.708148	1.03465	0.61973	1.23618	0.475052	1.02548	0.594997	1.51399	0.634618	1.01577
	0.725296	0.968308	0.709034	1.04753	0.61215	1.24489	0.47969	1.03627	0.615957	1.45016	0.591874	0.969847
	0.723441	0.972781	0.712697	1.06078	0.605911	1.25606	0.48471	1.0423	0.629797	1.36651	0.570201	0.925976
	0.718845	0.976545	0.714098	1.07324	0.597659	1.26403	0.500816	1.05023	0.646334	1.27557	0.567449	0.891477
	0.717717	0.980395	0.716549	1.08249	0.590059	1.27083	0.518133	1.05941	0.683352	1.18873	0.578067	0.864081
	0.717558	0.984253	0.720287	1.09053	0.586488	1.27463	0.535584	1.07258	0.750812	1.11431	0.599629	0.846911
	0.711069	0.989537	0.721968	1.0986	0.581097	1.27597	0.546963	1.07772	0.847433	1.04985	0.635135	0.837316
	0.707206	0.993764	0.726126	1.10875	0.57529	1.27948	0.577811	1.0792	0.967628	0.993831	0.682328	0.836312
	0.709277	1.00094	0.726537	1.12039	0.570389	1.28005	0.599686	1.08392	1.09521	0.948102	0.739358	0.850449
	0.706749	1.00723	0.726147	1.12762	0.56455	1.27921	0.617024	1.09241	1.22247	0.918008	0.802789	0.876631
	0.707193	1.01349	0.727198	1.13399	0.559375	1.28062	0.631127	1.10169	1.33913	0.906707	0.867086	0.915659
	0.708871	1.0188	0.72735	1.15031	0.558348	1.2855	0.636612	1.10756	1.43604	0.916089	0.924567	0.96073
	0.70545	1.02739	0.730547	1.16079	0.55631	1.29314	0.633236	1.11266	1.50673	0.946789	0.979922	1.01231
	0.702863	1.03603	0.72951	1.17243	0.55107	1.29831	0.631582	1.12477	1.54926	0.994246	1.03322	1.06885
	0.703903	1.04068	0.728364	1.19141	0.549399	1.30077	0.634057	1.13382	1.55338	1.06405	1.08209	1.12454
	0.702912	1.04937	0.729603	1.21018	0.548335	1.30434	0.63367	1.14399	1.50771	1.14893	1.12623	1.18064
	0.699847	1.05806	0.728425	1.22373	0.547421	1.31154	0.632053	1.15473	1.45435	1.21071	1.16294	1.23112
	0.699918	1.06158	0.725365	1.23028	0.548602	1.31726	0.63859	1.1617	1.2974	1.34641	1.19099	1.27263
	0.702256	1.06524	0.722723	1.23415	0.550216	1.32527	0.636964	1.17764	1.09036	1.45451	1.20064	1.30383
	0.700445	1.07549	0.720978	1.2391	0.550572	1.3341	0.634537	1.18789	0.979325	1.5232	1.18595	1.31967
	0.698053	1.08726	0.719563	1.2398	0.548737	1.3509	0.651878	1.20035	0.790617	1.65412	1.14696	1.32984
	0.698187	1.09471	0.718722	1.23359	0.548076	1.35809	0.662807	1.21306	0.70785	1.72928	1.07792	1.31042
	0.697612	1.10383	0.717908	1.23082	0.54825	1.36231	0.667699	1.221	0.680975	1.77475	0.98678	1.27921
	0.694839	1.11629	0.717663	1.23195	0.549617	1.36996	0.685688	1.23992	0.689001	1.79342	0.891803	1.23661
	0.693142	1.11741	0.716128	1.22484	0.552566	1.37469	0.694234	1.25547	0.707732	1.77947	0.807638	1.18703
	0.695948	1.11997	0.717891	1.22049	0.551408	1.37975	0.697349	1.26422	0.722611	1.74839	0.747599	1.13681
	0.694937	1.13325	0.721089	1.22137	0.551257	1.38406	0.713547	1.2698	0.727445	1.66057	0.714448	1.10224
	0.692732	1.14487	0.724793	1.22025	0.551167	1.38606	0.727829	1.2775	0.740077	1.58177	0.704805	1.0417
	0.694304	1.14938	0.724961	1.21717	0.551371	1.39131	0.74365	1.28128	0.780092	1.50394	0.711268	1.00696
	0.696524	1.15942	0.722925	1.21184	0.551684	1.3945	0.768754	1.28116	0.852556	1.43793	0.730152	0.976201
	0.695607	1.17034	0.725776	1.20801	0.55046	1.39414	0.787967	1.271	0.950805	1.38014	0.762243	0.955162
	0.696884	1.17802	0.727099	1.20088	0.550419	1.39823	0.803081	1.26253	1.06324	1.32617	0.803016	0.950842
	0.698275	1.18861	0.726596	1.19316	0.547759	1.40612	0.819587	1.2563	1.17436	1.27732	0.85056	0.956732
	0.700423	1.19478	0.725591	1.18209	0.544765	1.41607	0.832243	1.2377	1.27206	1.23668	0.899815	0.974505
	0.699224	1.20243	0.719554	1.16711	0.544082	1.42484	0.842071	1.22141	1.35425	1.21312	0.942643	1.00756
	0.696204	1.21454	0.712318	1.15731	0.541994	1.42583	0.851537	1.20966	1.41778	1.2095	0.97633	1.05143
	0.700027	1.2185	0.704933	1.148	0.540204	1.42419	0.858109	1.20108	1.46244	1.22427	1.00124	1.10408
	0.702363	1.22725	0.694248	1.14214	0.539446	1.42186	0.862131	1.18711	1.48844	1.25853	1.01545	1.16428
	0.702257	1.2333	0.687063	1.133	0.536454	1.41912	0.864719	1.17725	1.48787	1.31197	1.02262	1.22707
	0.703221	1.23728	0.676124	1.12736	0.529318	1.42008	0.859543	1.16929	1.45941	1.38824	1.02913	1.29443
	0.707327	1.2452	0.666682	1.12632	0.527186	1.41588	0.852225	1.16277	1.40768	1.48649	1.03591	1.3638
	0.709257	1.25852	0.662275	1.12995	0.523163	1.40935	0.839488	1.15915	1.32903	1.6005	1.04561	1.40535
	0.708527	1.26473	0.657157	1.13445	0.51811	1.40701	0.831924	1.15036	1.2327	1.7262	1.05551	1.47739
	0.7086	1.27215	0.653982	1.14116	0.514247	1.40817	0.828904	1.14818	1.12608	1.85285	1.0583	1.51274
	0.708981	1.27526	0.650644	1.1488	0.510358	1.41069	0.829823	1.14965	1.01601	1.96791	1.05345	1.5284
	0.714014	1.27915	0.647915	1.15809	0.504861	1.41148	0.833021	1.15084	0.922459	2.06573	1.04736	1.52609
	0.717624	1.2821	0.647944	1.16596	0.500615	1.41267	0.83918	1.15374	0.859762	2.13537	1.0377	1.49761
	0.719628	1.27286	0.649095	1.1691	0.496256	1.42032	0.841251	1.15779	0.829201	2.16607	1.02203	1.44927
	0.723224	1.27201	0.646339	1.17406	0.490394	1.43337	0.844985	1.16024	0.823265	2.16745	1.00736	1.38836
	0.723724	1.27364	0.641997	1.18396	0.490594	1.44697	0.850592	1.16312	0.835386	2.14036	0.998923	1.31647
	0.724653	1.27764	0.638243	1.19193	0.488122	1.46315	0.856601	1.16675	0.864328	2.08726	1.00061	1.24112
	0.72805	1.28154	0.633712	1.19989	0.485204	1.48173	0.864233	1.17036	0.902399	2.02301	1.00756	1.17237
	0.72913	1.28352	0.624837	1.20744	0.484407	1.50112	0.870319	1.17038	0.951324	1.9568	1.01926	1.11473
	0.733227	1.2835	0.615442	1.20841	0.485384	1.52157	0.874313	1.16948	1.01777	1.89316	1.03778	1.0763
	0.733956	1.28564	0.608633	1.20802	0.486748	1.53972	0.880422	1.16456	1.09908	1.82778	1.05378	1.05773
	0.733648	1.28486	0.5982	1.20828	0.487236	1.55707	0.887538	1.15655	1.18346	1.76525	1.06699	1.05153
	0.734889	1.29009	0.589965	1.20616	0.485329	1.56984	0.898405	1.14692	1.26414	1.70738	1.08022	1.06133
	0.734501	1.29627	0.583812	1.20587	0.484095	1.57878	0.913607	1.13144	1.33871	1.65014	1.09163	1.08972
	0.734542	1.29365	0.580601	1.20761	0.488738	1.58871	0.925728	1.11673	1.4045	1.59677	1.09658	1.11809
	0.735424	1.29785	0.581324	1.20758	0.493344	1.59841	0.936635	1.10283	1.45806	1.55218	1.09161	1.18656
	0.736781	1.2951	0.580911	1.21001	0.497332	1.60458	0.949717	1.08303	1.49669	1.51892	1.08065	1.25229
	0.736641	1.29226	0.581828	1.21833	0.500056	1.60604	0.953952	1.06879	1.51766	1.49942	1.06551	1.32654
	0.73408	1.29668	0.585003	1.23284	0.501601	1.60618	0.953359	1.05528	1.52156	1.50229	1.0517	1.40299
	0.735588	1.29303	0.590802	1.24884	0.50605	1.60535	0.949789	1.04706	1.51375	1.53029	1.0429	1.47622
	0.735603	1.29004	0.596554	1.26756	0.514722	1.60446	0.938725	1.04872	1.49293	1.58535	1.03787	1.54657
	0.734058	1.28867	0.60336	1.29212	0.52332	1.61366	0.929433	1.05394	1.45657	1.67091	1.04125	1.62041
	0.735525	1.29181	0.609913	1.31579	0.525974	1.62614	0.921442	1.05623	1.40905	1.78273	1.05542	1.68798
	0.733844	1.29379	0.612705	1.33802	0.536859	1.63908	0.918562	1.07058	1.35814	1.90767	1.07616	1.73312
	0.730657	1.29673	0.614008	1.36344	0.547612	1.64541	0.917905	1.06867	1.29941	2.03314	1.09562	1.7672
	0.72968	1.2984	0.612233	1.38967	0.558539	1.6406	0.917765	1.06349	1.23093	2.1514	1.10967	1.78895
	0.730711	1.29662	0.611944	1.40919	0.570676	1.63468	0.919361	1.07448	1.1669	2.25066	1.11914	1.78774
	0.729094	1.29479	0.607904	1.42542	0.578064	1.63773	0.918873	1.08677	1.11608	2.32225	1.12051	1.76072
	0.72551	1.29495	0.600639	1.44245	0.584298	1.64747	0.918535	1.10432	1.08372	2.36422	1.11675	1.70306
	0.72413	1.30697	0.591024	1.4555	0.593604	1.66757	0.915558	1.12099	1.07457	2.374	1.10751	1.61814
	0.721125	1.31213	0.580399	1.47045	0.602988	1.69519	0.911792	1.14078	1.08678	2.35268	1.09497	1.52084
	0.71716	1.31089	0.5714	1.4832	0.611085	1.71657	0.907909	1.16198	1.11439	2.30834	1.0866	1.45287
	0.715073	1.31208	0.560648	1.49051	0.618226	1.72868	0.905817	1.18496	1.15263	2.24366	1.0859	1.33205
	0.714059	1.31888	0.55138	1.49825	0.626316	1.74432	0.906395	1.20981	1.20561	2.16542	1.09151	1.28272
	0.713296	1.32485	0.541241	1.50949	0.636339	1.75306	0.905797	1.23534	1.26253	2.07936	1.0986	1.20184
	0.71129	1.33295	0.531633	1.52175	0.645246	1.7649	0.907417	1.25135	1.31411	1.99026	1.1049	1.16554
	0.706729	1.33699	0.52682	1.5314	0.651367	1.77647	0.912515	1.25143	1.36085	1.90457	1.11421	1.15135
	0.699599	1.33695	0.523214	1.54355	0.656298	1.79922	0.919223	1.25567	1.39314	1.81973	1.12401	1.15594
	0.693732	1.33969	0.522603	1.55776	0.664015	1.81053	0.926816	1.26884	1.40774	1.73648	1.1399	1.18296
	0.691256	1.34512	0.52407	1.57052	0.670286	1.81943	0.933455	1.27875	1.40744	1.65775	1.14015	1.23001
	0.686182	1.34915	0.525837	1.58148	0.674879	1.82848	0.937678	1.28818	1.39944	1.59105	1.13028	1.29034
	0.678863	1.34574	0.528951	1.59348	0.675673	1.83888	0.939128	1.2973	1.37979	1.54527	1.1104	1.36299
	0.677008	1.34835	0.538783	1.60661	0.67786	1.85703	0.940343	1.28487	1.3486	1.52544	1.08311	1.43869
	0.672729	1.3548	0.550521	1.61712	0.679462	1.87664	0.941438	1.27668	1.31339	1.53574	1.05839	1.51754
	0.668415	1.36052	0.558643	1.63087	0.679926	1.89216	0.937455	1.27707	1.27356	1.57679	1.03496	1.597
	0.666575	1.36515	0.570257	1.65154	0.680482	1.90451	0.931131	1.28241	1.22919	1.65242	1.01251	1.67023
	0.661349	1.36539	0.583358	1.66813	0.680579	1.91419	0.927478	1.29702	1.18527	1.75825	0.999675	1.71383
	0.657838	1.37173	0.595399	1.68038	0.682801	1.92731	0.92358	1.32001	1.13881	1.88853	0.996083	1.79039
	0.653108	1.3757	0.606236	1.69031	0.682941	1.94021	0.922554	1.34999	1.08749	2.0403	1.00253	1.82998
	0.64482	1.38052	0.616238	1.70421	0.680279	1.9469	0.923137	1.38229	1.04238	2.19647	1.0154	1.85889
	0.64179	1.38672	0.626765	1.71931	0.67974	1.94913	0.924968	1.42475	1.00547	2.34141	1.02497	1.8655
	0.641241	1.39345	0.639691	1.72537	0.678656	1.94972	0.927343	1.47371	0.976887	2.46496	1.02708	1.84873
	0.64537	1.39995	0.653815	1.73148	0.675958	1.95114	0.925505	1.52231	0.960777	2.55266	1.0198	1.81123
	0.621157	1.40459	0.666194	1.73676	0.675665	1.95709	0.919511	1.57372	0.957879	2.59302	1.01185	1.74759
	0.609897	1.41061	0.671423	1.73803	0.67758	1.96275	0.915225	1.62761	0.965157	2.58943	1.00884	1.66322
	0.623259	1.41681	0.676067	1.73936	0.675841	1.9705	0.913798	1.683	0.986272	2.55467	1.00898	1.57176
	0.61479	1.42341	0.686051	1.73753	0.677223	1.98318	0.913427	1.73005	1.02505	2.49134	1.01629	1.47301
	0.61276	1.42606	0.692994	1.73409	0.681748	1.99542	0.912928	1.77558	1.07334	2.39724	1.03344	1.37715
	0.609104	1.42919	0.700236	1.73601	0.684376	2.00855	0.914006	1.81476	1.12413	2.28057	1.05565	1.29431
	0.606067	1.43213	0.707793	1.73964	0.688732	2.0267	0.918295	1.8378	1.16942	2.14945	1.0794	1.22743
	0.608656	1.4349	0.710816	1.73995	0.69743	2.04394	0.926771	1.86422	1.19826	2.01811	1.10588	1.18245
	0.622781	1.43635	0.713083	1.73735	0.706939	2.05668	0.934265	1.89427	1.205	1.89931	1.13483	1.15736
	0.565653	1.43679	0.716382	1.73597	0.714137	2.06966	0.941456	1.91566	1.18899	1.79098	1.15815	1.15406
	0.561232	1.43537	0.721255	1.73951	0.718594	2.07777	0.951515	1.90697	1.1563	1.69453	1.16783	1.16831
	0.604922	1.43512	0.72233	1.74054	0.72399	2.0815	0.960001	1.87847	1.10804	1.61034	1.16681	1.19698
	0.569582	1.43231	0.725053	1.73678	0.725055	2.08531	0.970042	1.84068	1.0485	1.54694	1.15242	1.22718
	0.580288	1.42841	0.727901	1.73644	0.723885	2.08276	0.980536	1.8013	0.983783	1.51195	1.12181	1.29854
	0.579385	1.42623	0.729087	1.73429	0.723167	2.07482	0.990159	1.76921	0.92708	1.50498	1.08299	1.3657
	0.574601	1.42466	0.733465	1.72556	0.719748	2.07261	0.996304	1.73407	0.881905	1.52713	1.03895	1.43442
	0.576679	1.42101	0.741922	1.71536	0.715683	2.07565	1.00294	1.71029	0.848186	1.57587	0.992925	1.51148
	0.574773	1.41881	0.747489	1.70592	0.71135	2.07286	1.00937	1.70306	0.829461	1.65457	0.955607	1.59617
	0.573409	1.41695	0.754138	1.70101	0.705481	2.06647	1.01163	1.70441	0.822995	1.76367	0.933594	1.68087
	0.594776	1.41203	0.762294	1.6936	0.700377	2.06112	1.01459	1.71047	0.825596	1.89845	0.924792	1.75755
	0.558859	1.40593	0.770052	1.68706	0.694084	2.05559	1.01984	1.72575	0.850519	2.05127	0.927451	1.82312
	0.531063	1.40088	0.781961	1.68672	0.685873	2.05428	1.02555	1.74724	0.88568	2.2083	0.943066	1.87933
	0.563629	1.39803	0.7971	1.68086	0.679865	2.04909	1.02832	1.77694	0.927825	2.35184	0.96525	1.91316
	0.559959	1.39444	0.811025	1.67629	0.676835	2.04314	1.03117	1.81933	0.973082	2.4756	0.986258	1.91285
	0.555972	1.39304	0.820802	1.67561	0.674892	2.03791	1.03742	1.86136	1.02064	2.57033	1.0028	1.88853
	0.557234	1.38737	0.829988	1.67447	0.675263	2.02753	1.0424	1.90667	1.07343	2.62148	1.01599	1.84552
	0.552712	1.38504	0.839979	1.6761	0.679335	2.01792	1.04788	1.95582	1.12899	2.62222	1.0351	1.78069
	0.550107	1.3845	0.843221	1.67935	0.685608	2.01011	1.05378	1.99709	1.18182	2.57621	1.064	1.72201
	0.547558	1.3792	0.84416	1.67842	0.692219	2.00356	1.0595	2.02721	1.23683	2.48578	1.09632	1.60055
	0.544808	1.37183	0.845352	1.67698	0.696658	2.00351	1.06938	2.03467	1.29383	2.35643	1.1307	1.50868
	0.545149	1.36555	0.846304	1.67782	0.706313	2.01037	1.07854	2.02532	1.3441	2.21736	1.17111	1.42608
	0.5455	1.35567	0.845838	1.67556	0.720543	2.02147	1.0909	2.02467	1.38252	2.07951	1.21429	1.36019
	0.552894	1.34416	0.842571	1.67297	0.731134	2.03354	1.10393	2.02672	1.40813	1.9526	1.25722	1.31317
	0.553495	1.33664	0.836852	1.66883	0.740063	2.04497	1.11379	2.01997	1.41302	1.84418	1.29604	1.28601
	0.515643	1.34042	0.829617	1.66021	0.748077	2.05196	1.12684	2.00334	1.39584	1.75422	1.32838	1.28265
	0.520426	1.35208	0.824963	1.64859	0.754848	2.06009	1.14246	1.97661	1.35886	1.6851	1.35596	1.29761
	0.538613	1.35947	0.821548	1.64068	0.757866	2.06265	1.15568	1.94905	1.30124	1.6343	1.37164	1.32939
	0.527039	1.36116	0.8195	1.64042	0.760644	2.06382	1.16927	1.91961	1.2325	1.59819	1.36809	1.38035
	0.532238	1.36369	0.819368	1.64175	0.765833	2.06507	1.18429	1.88584	1.16144	1.57301	1.33908	1.44506
	0.529219	1.36751	0.819436	1.64525	0.768176	2.06555	1.19503	1.85913	1.09511	1.56463	1.29143	1.52033
	0.531099	1.36739	0.827339	1.65275	0.770084	2.0638	1.20875	1.83143	1.03526	1.57394	1.23274	1.60666
	0.534257	1.3718	0.83084	1.65855	0.769323	2.06336	1.22001	1.80569	0.984974	1.60494	1.16366	1.69871
	0.531453	1.38484	0.835487	1.66275	0.772257	2.06919	1.22854	1.79725	0.947691	1.65876	1.09556	1.79818
	0.528552	1.40204	0.839712	1.66947	0.77378	2.07873	1.239	1.79061	0.923949	1.73258	1.03445	1.9007
	0.529392	1.41099	0.840449	1.67675	0.771675	2.08472	1.24381	1.78996	0.9148	1.83518	0.9855	1.997
	0.54198	1.41528	0.841973	1.68222	0.768347	2.08942	1.24818	1.79868	0.91098	1.95926	0.963209	2.08136
	0.545477	1.41684	0.847842	1.6897	0.768476	2.09384	1.25393	1.81096	0.925382	2.08964	0.926443	2.14058
	0.512043	1.42436	0.850222	1.70084	0.773863	2.09559	1.26046	1.82851	0.949233	2.22602	0.916069	2.18053
	0.520923	1.43994	0.850772	1.70916	0.777825	2.09703	1.26649	1.84673	0.981848	2.36391	0.911577	2.20238
	0.538235	1.45674	0.848719	1.72625	0.78068	2.09788	1.27171	1.86758	1.01855	2.48483	0.914172	2.19174
	0.526888	1.47652	0.844021	1.73731	0.783926	2.09531	1.27637	1.89425	1.0531	2.57627	0.925032	2.15457
	0.535515	1.49254	0.839639	1.74588	0.799393	2.097	1.28075	1.91891	1.08682	2.62774	0.948134	2.08972
	0.536313	1.50929	0.834629	1.75839	0.813846	2.10141	1.28835	1.94031	1.11825	2.64662	0.985617	2.03091
	0.536012	1.52705	0.828045	1.77436	0.828025	2.10324	1.29615	1.97049	1.15007	2.63054	1.03113	1.90497
	0.53694	1.54723	0.822486	1.78945	0.838623	2.10437	1.30379	2.01159	1.18279	2.5663	1.08468	1.8088
	0.54011	1.56021	0.818191	1.80563	0.847671	2.10193	1.30938	2.05093	1.21453	2.46543	1.14004	1.72482
	0.545306	1.58064	0.811104	1.82062	0.864906	2.09992	1.31269	2.07799	1.24517	2.34377	1.19113	1.65927
	0.546903	1.60403	0.804659	1.83888	0.875965	2.10131	1.31821	2.09205	1.26921	2.20803	1.24546	1.61225
	0.550212	1.63761	0.801207	1.86005	0.886364	2.10375	1.32575	2.10379	1.27637	2.07419	1.3057	1.5828
	0.554388	1.65407	0.799927	1.87553	0.895655	2.10844	1.33471	2.10093	1.26589	1.95822	1.36118	1.56912
	0.557415	1.64759	0.799185	1.88686	0.903075	2.11695	1.34768	2.08887	1.23482	1.85949	1.40583	1.57105
	0.563887	1.66778	0.800104	1.89604	0.906397	2.122	1.35601	2.07097	1.18006	1.78042	1.43705	1.58289
	0.567281	1.69057	0.803463	1.9083	0.907252	2.12871	1.36151	2.03997	1.10924	1.71181	1.44211	1.59885
	0.568926	1.7154	0.8065	1.91811	0.90646	2.14092	1.37208	2.00425	1.03228	1.6473	1.41533	1.61885
	0.573515	1.73968	0.812015	1.92365	0.905719	2.14836	1.37842	1.96813	0.95007	1.59775	1.36122	1.67309
	0.575865	1.72744	0.818221	1.92808	0.904737	2.15613	1.38041	1.93222	0.862762	1.56387	1.28058	1.73782
	0.583526	1.74766	0.822376	1.93403	0.903435	2.16914	1.38488	1.90275	0.786335	1.54923	1.17864	1.81863
	0.589875	1.79623	0.82803	1.94287	0.900152	2.17753	1.38315	1.87884	0.726698	1.5614	1.06959	1.87743
	0.595188	1.82342	0.829444	1.95182	0.896851	2.18336	1.38019	1.86035	0.680477	1.60259	0.999549	1.99641
	0.598561	1.81937	0.826268	1.96189	0.89324	2.18977	1.37962	1.83826	0.647179	1.67097	0.875154	2.08203
	0.600629	1.80718	0.821802	1.96596	0.893426	2.19663	1.37605	1.83954	0.628334	1.76254	0.806235	2.15654
	0.606353	1.82003	0.815858	1.97076	0.895353	2.19921	1.37233	1.8572	0.62463	1.87301	0.756604	2.2166
	0.615002	1.85852	0.808443	1.97632	0.895478	2.20206	1.3644	1.8659	0.63448	2.00127	0.736282	2.2572
	0.617386	1.86987	0.79956	1.9823	0.899115	2.19865	1.35377	1.86303	0.686784	2.14166	0.718242	2.27383
	0.622232	1.87408	0.789686	1.99145	0.904693	2.17991	1.3462	1.87469	0.731364	2.28893	0.726771	2.26149
	0.629397	1.87435	0.779249	1.99543	0.907719	2.15938	1.33922	1.89569	0.780387	2.42588	0.756778	2.22444
	0.635771	1.87893	0.772346	1.99689	0.916968	2.14273	1.33278	1.92702	0.829849	2.53711	0.803302	2.16178
	0.643111	1.87934	0.762203	2.00089	0.930388	2.13575	1.32824	1.96238	0.881531	2.61764	0.859433	2.07481
	0.649369	1.90105	0.753806	2.00452	0.93609	2.13924	1.32572	1.98659	0.930961	2.65686	0.927531	1.98006
	0.655789	1.9127	0.751296	2.0069	0.940869	2.14597	1.32239	2.0098	0.979661	2.65167	0.997991	1.88435
	0.661642	1.94869	0.749943	2.01171	0.948817	2.15682	1.31184	2.03883	1.03044	2.60528	1.06405	1.79519
	0.667641	1.95631	0.749054	2.0206	0.952522	2.16956	1.30954	2.06149	1.06863	2.52657	1.12335	1.72486
	0.672035	1.9394	0.750797	2.0238	0.95636	2.17682	1.30889	2.07611	1.09354	2.42266	1.18248	1.67391
	0.677188	1.9429	0.756716	2.02777	0.955942	2.17323	1.29779	2.07933	1.10336	2.29929	1.2447	1.63645
	0.684511	1.93833	0.763383	2.03678	0.950741	2.15746	1.28634	2.06953	1.09131	2.17043	1.30549	1.6126
	0.691897	1.95016	0.770536	2.04202	0.9461	2.14259	1.27728	2.05436	1.05774	2.04304	1.35872	1.60798
	0.699539	1.96422	0.781441	2.04873	0.941613	2.11664	1.26859	2.01162	1.00497	1.91995	1.39153	1.61576
	0.70349	1.95226	0.791526	2.05118	0.935178	2.1007	1.26544	1.9335	0.938508	1.80812	1.40256	1.63659
	0.708286	1.94083	0.797339	2.04392	0.930426	2.08979	1.25243	1.8807	0.858207	1.71041	1.38352	1.67597
	0.7146	1.93977	0.801703	2.0352	0.924898	2.08985	1.23477	1.85731	0.777851	1.65476	1.33503	1.71147
	0.71979	1.94581	0.805373	2.03146	0.921127	2.09473	1.22877	1.82095	0.731239	1.5869	1.25852	1.7944
	0.725163	1.95254	0.810075	2.02902	0.921321	2.10323	1.2178	1.79522	0.646835	1.57149	1.15753	1.86689
	0.730281	1.96146	0.813484	2.02358	0.921119	2.11238	1.19978	1.73221	0.600357	1.57963	1.04686	1.94999
	0.735032	1.96657	0.813694	2.01598	0.926138	2.11749	1.18914	1.69463	0.568959	1.61708	0.94004	2.03677
	0.739071	1.96891	0.809165	2.0099	0.934654	2.12089	1.17175	1.66777	0.557895	1.67601	0.851402	2.1208
	0.743577	1.96878	0.806385	2.00593	0.94194	2.1211	1.15927	1.64088	0.550614	1.75075	0.791952	2.2053
	0.745764	1.96596	0.803424	2.00048	0.948561	2.11382	1.13873	1.6342	0.553734	1.8476	0.760825	2.28315
	0.750158	1.96617	0.799961	1.99959	0.95335	2.10531	1.12058	1.63759	0.565274	1.96009	0.748451	2.34175
	0.755019	1.97079	0.798222	2.00154	0.960692	2.10187	1.10892	1.65215	0.600981	2.08049	0.752094	2.37376
	0.756688	1.97384	0.796307	1.99949	0.971157	2.09979	1.09889	1.67506	0.644965	2.20796	0.766173	2.36923
	0.759829	1.97423	0.794337	1.99552	0.976328	2.09712	1.09917	1.70138	0.698602	2.33463	0.786861	2.3298
	0.764925	1.97262	0.791595	1.99432	0.979245	2.09243	1.10289	1.73327	0.75679	2.48254	0.818311	2.25821
	0.768976	1.96986	0.793229	1.99637	0.98019	2.08773	1.10013	1.76789	0.795292	2.57437	0.865758	2.15991
	0.772422	1.96773	0.794202	1.99896	0.977234	2.08671	1.08487	1.80707	0.877374	2.63646	0.92293	2.04699
	0.772916	1.96806	0.795765	2.00056	0.97543	2.0836	1.08178	1.85253	0.940587	2.66412	0.982998	1.93149
	0.774776	1.96847	0.80031	2.00441	0.971783	2.07593	1.08582	1.89976	1.0036	2.65484	1.04603	1.82725
	0.77796	1.96553	0.80641	2.00957	0.968595	2.06927	1.0845	1.94377	1.06008	2.6055	1.1034	1.73884
	0.780699	1.96233	0.814025	2.01178	0.966542	2.06173	1.08252	1.97189	1.1075	2.52245	1.15837	1.67136
	0.784671	1.95858	0.822755	2.01799	0.960712	2.05859	1.08545	1.99179	1.14328	2.41551	1.2175	1.628
	0.785914	1.95474	0.832041	2.0263	0.961535	2.05273	1.08681	2.00312	1.16321	2.29016	1.27526	1.60646
	0.786449	1.95085	0.837934	2.02735	0.966824	2.04607	1.08323	1.99789	1.15868	2.1589	1.3119	1.60371
	0.790579	1.94767	0.8452	2.02726	0.970427	2.04236	1.08138	1.99073	1.12465	2.031	1.38914	1.61977
	0.791923	1.94191	0.852885	2.02749	0.976335	2.03981	1.08471	1.96686	1.06852	1.94878	1.43194	1.64709
	0.79184	1.93754	0.857935	2.02559	0.987126	2.03807	1.08635	1.9319	0.989949	1.79657	1.4569	1.68126
	0.795623	1.93104	0.864454	2.0215	1.00129	2.03828	1.08515	1.90941	0.89555	1.69772	1.45834	1.72489
	0.795874	1.92836	0.867879	2.01207	1.00929	2.03769	1.08454	1.87298	0.804957	1.61677	1.42659	1.77955
	0.795817	1.92296	0.865531	2.00379	1.01809	2.03114	1.07952	1.84169	0.72888	1.55845	1.35783	1.84473
	0.798335	1.91497	0.865923	1.99653	1.03258	2.02055	1.07586	1.80185	0.670986	1.52413	1.2607	1.92352
	0.801278	1.91049	0.866068	1.98487	1.04585	2.01122	1.0672	1.76345	0.633605	1.51242	1.14698	2.0167
	0.79782	1.90699	0.862759	1.97418	1.05252	2.00692	1.06189	1.73209	0.611599	1.52622	1.02373	2.11915
	0.792805	1.90157	0.857341	1.96619	1.05624	2.00424	1.056	1.71093	0.600969	1.56504	0.902929	2.22418
	0.797544	1.89971	0.853709	1.96002	1.06149	2.00446	1.04862	1.7047	0.603522	1.63248	0.798555	2.32226
	0.801636	1.899	0.853439	1.95325	1.06526	2.00676	1.04492	1.71218	0.619476	1.73141	0.746758	2.40283
	0.80669	1.89565	0.856885	1.94811	1.07106	2.01127	1.04316	1.71588	0.647786	1.85948	0.669213	2.45572
	0.832494	1.89574	0.862037	1.94374	1.07673	2.01134	1.04187	1.74154	0.672264	2.00693	0.636562	2.47275
	0.818817	1.89473	0.866631	1.93935	1.07892	2.01055	1.04111	1.76395	0.737843	2.16187	0.624322	2.44593
	0.768618	1.89353	0.874882	1.93813	1.08291	2.01339	1.04544	1.79401	0.799386	2.31421	0.628306	2.37709
	0.782604	1.89466	0.880912	1.93195	1.08919	2.01573	1.05312	1.82675	0.873855	2.45032	0.657088	2.28525
	0.794373	1.89255	0.888913	1.92768	1.0971	2.01125	1.05693	1.86147	0.954719	2.56392	0.709672	2.17099
	0.809876	1.89296	0.898646	1.92714	1.10309	2.00499	1.06422	1.90771	1.03821	2.63712	0.780264	2.03198
	0.84685	1.89437	0.908693	1.92292	1.10498	2.00118	1.07301	1.96193	1.1213	2.65695	0.867874	1.89637
	0.793078	1.89442	0.916503	1.92192	1.10477	1.9929	1.08416	2.0095	1.19597	2.63046	0.962899	1.78546
	0.776241	1.89505	0.924045	1.91881	1.10136	1.9836	1.09908	2.0512	1.26005	2.55611	1.0572	1.69718
	0.869585	1.89531	0.93227	1.91381	1.10453	1.97585	1.1115	2.08703	1.31399	2.44752	1.1563	1.62846
	0.772862	1.89537	0.94175	1.91466	1.10764	1.96999	1.12099	2.11125	1.34884	2.32461	1.25411	1.5802
	0.730445	1.8961	0.944575	1.91777	1.10717	1.96259	1.13162	2.12019	1.35177	2.19013	1.34631	1.55843
	0.801159	1.89711	0.947514	1.92306	1.10958	1.9565	1.13905	2.11177	1.32315	2.05568	1.43412	1.55856
	0.788473	1.89603	0.948372	1.92778	1.11282	1.95367	1.14039	2.09613	1.25959	1.92752	1.51117	1.57433
	0.792204	1.89609	0.945718	1.93166	1.11561	1.94489	1.14508	2.07518	1.15983	1.84646	1.57278	1.60679
	0.799438	1.89705	0.94488	1.93181	1.12063	1.93955	1.15024	2.04962	1.03857	1.68983	1.60466	1.65423
	0.80126	1.89503	0.945703	1.93151	1.12942	1.93494	1.1486	2.02239	0.911056	1.59459	1.59912	1.71771
	0.802141	1.89237	0.94328	1.93246	1.13573	1.92844	1.14356	1.98469	0.787704	1.51553	1.57	1.7934
	0.800829	1.89188	0.938473	1.93211	1.14474	1.92263	1.1368	1.93765	0.681366	1.45499	1.46818	1.88441
	0.803019	1.89117	0.934411	1.93488	1.15652	1.91576	1.13667	1.89441	0.597949	1.41566	1.34404	1.99325
	0.804943	1.88789	0.928243	1.936	1.1639	1.90821	1.12459	1.86238	0.559414	1.40081	1.20137	2.1173
	0.806003	1.88419	0.925165	1.93142	1.16735	1.9052	1.08929	1.84137	0.51271	1.41462	1.05487	2.24743
	0.810193	1.87997	0.926011	1.92725	1.16979	1.90211	1.06133	1.82676	0.504966	1.46142	0.913402	2.32692
	0.81853	1.8743	0.929886	1.92879	1.17191	1.89758	1.04682	1.81665	0.513629	1.54381	0.797187	2.43323
	0.822944	1.86866	0.93525	1.93837	1.16994	1.89435	1.02904	1.81335	0.54497	1.65701	0.712362	2.52577
	0.821208	1.86322	0.941286	1.9401	1.16727	1.89405	1.01303	1.81905	0.583948	1.80089	0.655135	2.54079
	0.819199	1.85524	0.947663	1.93098	1.15999	1.89157	1.01397	1.8349	0.643291	1.96719	0.626419	2.51377
	0.818066	1.84668	0.957278	1.92655	1.15058	1.88696	1.02104	1.857	0.726883	2.13836	0.619346	2.44167
	0.822155	1.83749	0.968827	1.92549	1.14536	1.88183	1.03188	1.88235	0.828832	2.30246	0.635373	2.32839
	0.823955	1.82665	0.979056	1.92683	1.13766	1.87375	1.04286	1.91025	0.944301	2.39902	0.673084	2.1936
	0.8253	1.8216	0.987337	1.92524	1.13024	1.86393	1.04547	1.94152	1.06379	2.54261	0.72746	2.05569
	0.830864	1.8206	0.996298	1.91804	1.1173	1.85032	1.03547	1.97813	1.17882	2.59692	0.800839	1.92523
	0.835564	1.81691	1.0056	1.91352	1.11017	1.8334	1.02896	2.02104	1.28991	2.58955	0.888345	1.81064
	0.839469	1.82078	1.01106	1.91418	1.10266	1.82093	1.05035	2.05744	1.39171	2.52667	0.990562	1.71644
	0.844721	1.82034	1.01675	1.91368	1.09642	1.81256	1.07867	2.09025	1.47571	2.42604	1.09765	1.642
	0.850601	1.81903	1.01843	1.90706	1.09599	1.80148	1.09583	2.12899	1.5321	2.29787	1.203	1.59292
	0.854409	1.82471	1.01443	1.89812	1.09537	1.78893	1.10276	2.15601	1.55491	2.14979	1.31187	1.56989
	0.857127	1.82501	1.0109	1.89101	1.09276	1.77852	1.10363	2.16773	1.54236	2.0018	1.41958	1.56385
	0.863395	1.8242	1.01047	1.89121	1.09136	1.7649	1.11016	2.16732	1.48967	1.86317	1.51704	1.57204
	0.871254	1.82443	1.0075	1.8934	1.08987	1.74955	1.11721	2.15183	1.39923	1.73382	1.59948	1.59051
	0.876151	1.82403	1.00021	1.89467	1.09033	1.73594	1.11341	2.13068	1.27902	1.61787	1.6589	1.61381
	0.88215	1.82579	0.992885	1.8952	1.09704	1.72105	1.10021	2.10524	1.13851	1.52007	1.68627	1.64873
	0.889286	1.82659	0.986299	1.89204	1.10214	1.70791	1.0883	2.06356	0.997396	1.43814	1.6719	1.70073
	0.896331	1.82586	0.984863	1.89356	1.10253	1.69503	1.07782	2.02258	0.866866	1.37084	1.60894	1.76435
	0.903749	1.82242	0.982804	1.90027	1.10568	1.67973	1.05946	1.98218	0.759899	1.32202	1.50093	1.84621
	0.909105	1.81775	0.982421	1.902	1.10889	1.66848	1.04208	1.92286	0.679724	1.29431	1.35571	1.94471
	0.915889	1.81932	0.986041	1.90517	1.10821	1.66226	1.02612	1.86854	0.628151	1.28916	1.18945	2.04944
	0.920993	1.81968	0.990078	1.90516	1.10742	1.65755	1.01042	1.83564	0.605804	1.31017	1.02566	2.15538
	0.925728	1.81719	0.997153	1.9064	1.10789	1.65831	0.999129	1.81276	0.606641	1.36108	0.884254	2.25073
	0.93275	1.81864	1.00517	1.9047	1.10371	1.66175	0.987913	1.80134	0.626252	1.44291	0.777773	2.32636
	0.94208	1.81832	1.01485	1.89819	1.09799	1.66421	0.979559	1.79129	0.669199	1.56393	0.709403	2.3737
	0.952216	1.81781	1.02796	1.89074	1.09434	1.66678	0.979113	1.78519	0.70804	1.71545	0.67055	2.38503
	0.960416	1.81835	1.0415	1.88591	1.0866	1.6659	0.991439	1.79062	0.812912	1.88207	0.655241	2.35519
	0.966243	1.81392	1.0519	1.8793	1.08025	1.66263	0.996729	1.80857	0.90836	2.05723	0.664982	2.27864
	0.974093	1.81017	1.06015	1.86951	1.08012	1.65642	0.984599	1.83642	1.0149	2.22202	0.690687	2.17026
	0.983773	1.8106	1.06802	1.86384	1.07915	1.64911	0.986507	1.86292	1.12831	2.35811	0.733512	2.04764
	0.990528	1.81021	1.07347	1.8618	1.07825	1.63624	1.00271	1.88629	1.24616	2.45193	0.801467	1.92336
	0.99692	1.80751	1.0782	1.85726	1.07893	1.61931	1.01831	1.91565	1.36256	2.49231	0.88471	1.81309
	1.00511	1.80648	1.08082	1.85202	1.07926	1.60629	1.02938	1.95468	1.46675	2.46936	0.982229	1.72085
	1.01479	1.80347	1.08068	1.85355	1.08187	1.59321	1.0403	1.98153	1.55472	2.39223	1.08626	1.64906
	1.02163	1.80271	1.081	1.85661	1.08611	1.58262	1.04745	1.99567	1.62586	2.27347	1.15836	1.59726
	1.02716	1.80174	1.081	1.85699	1.08883	1.57756	1.05252	2.02538	1.67628	2.12611	1.31149	1.56128
	1.0343	1.79862	1.08024	1.85774	1.09015	1.57665	1.06198	2.03148	1.69498	1.96847	1.43092	1.53698
	1.04401	1.79997	1.08107	1.85821	1.09287	1.56955	1.0665	2.03317	1.67497	1.80993	1.54449	1.52711
	1.05033	1.79799	1.08146	1.85862	1.0966	1.56545	1.06383	2.03059	1.61736	1.66513	1.65402	1.52863
	1.05511	1.79291	1.07848	1.85901	1.09815	1.56389	1.06361	2.0158	1.52173	1.53604	1.74596	1.53886
	1.06414	1.78904	1.07728	1.85503	1.09937	1.55867	1.06502	1.97066	1.39623	1.4256	1.8079	1.55878
	1.07232	1.78527	1.08083	1.84931	1.10091	1.55343	1.06236	1.92258	1.25736	1.33663	1.83109	1.59185
	1.07702	1.78197	1.08538	1.84324	1.10071	1.54842	1.05586	1.86551	1.11636	1.26766	1.80364	1.63953
	1.08103	1.77833	1.09338	1.83686	1.10174	1.54599	1.03926	1.81094	0.987469	1.21737	1.72649	1.70437
	1.08666	1.77753	1.10334	1.83265	1.10908	1.5471	1.0197	1.77181	0.884873	1.18374	1.60398	1.78754
	1.09211	1.77345	1.11326	1.83025	1.11738	1.54908	1.00358	1.69851	0.811934	1.16864	1.4412	1.88664
	1.09781	1.76949	1.12311	1.82478	1.11989	1.54849	0.986461	1.65552	0.767603	1.17505	1.25661	1.99662
	1.10202	1.7708	1.13339	1.82247	1.12208	1.54905	0.974979	1.60319	0.749691	1.20595	1.13733	2.10357
	1.10862	1.7654	1.14163	1.81832	1.12657	1.55432	0.952273	1.5603	0.759075	1.26534	0.92838	2.1946
	1.11579	1.75849	1.14992	1.81392	1.12836	1.55757	0.933947	1.54366	0.789393	1.35577	0.812534	2.26082
	1.11639	1.75634	1.15997	1.81099	1.12745	1.55649	0.920887	1.53766	0.832772	1.47775	0.736025	2.29205
	1.1208	1.75835	1.16669	1.81217	1.12598	1.55281	0.91593	1.53654	0.889663	1.57383	0.692292	2.28043
	1.12631	1.75809	1.17333	1.80986	1.12224	1.54787	0.917247	1.54004	0.96478	1.78872	0.67602	2.22127
	1.12848	1.75367	1.17917	1.80555	1.11934	1.54074	0.918504	1.55359	1.05906	1.94613	0.682828	2.12057
	1.13318	1.75092	1.18215	1.80631	1.1185	1.53126	0.922697	1.57983	1.16418	2.0825	0.711151	1.99475
	1.13604	1.74784	1.18684	1.802	1.11504	1.52007	0.935578	1.60821	1.27613	2.18822	0.760119	1.85711
	1.13622	1.74677	1.18874	1.79563	1.11024	1.51282	0.9511	1.63467	1.38877	2.24919	0.831564	1.72721
	1.13813	1.74804	1.18473	1.78893	1.11096	1.50459	0.963652	1.66574	1.49626	2.25139	0.924189	1.61604
	1.14176	1.74664	1.18215	1.77828	1.11218	1.49432	0.972987	1.70631	1.59751	2.20172	1.03017	1.5318
	1.14383	1.74532	1.18397	1.77267	1.11497	1.48594	0.984521	1.73841	1.68362	2.10764	1.14698	1.47104
	1.14507	1.74341	1.18731	1.76439	1.1229	1.47715	0.996991	1.78194	1.75117	1.98351	1.27641	1.43171
	1.14773	1.74364	1.18853	1.75703	1.13101	1.46997	1.00539	1.79149	1.79438	1.84592	1.41318	1.40959
	1.14778	1.74438	1.19261	1.75416	1.14096	1.46344	1.0131	1.80419	1.80237	1.70899	1.54767	1.40022
	1.1466	1.7412	1.19593	1.75367	1.1563	1.45611	1.01757	1.80446	1.76902	1.59084	1.67515	1.40404
	1.14727	1.73981	1.20428	1.74713	1.17104	1.44777	1.01646	1.79486	1.689	1.49202	1.75197	1.41302
	1.14711	1.73834	1.21245	1.73892	1.18384	1.44177	1.01461	1.77622	1.56752	1.40856	1.87665	1.4374
	1.14332	1.73727	1.21539	1.73164	1.192	1.43776	1.00871	1.74015	1.4269	1.34264	1.93048	1.46647
	1.14074	1.73372	1.2172	1.72706	1.20245	1.43116	0.992756	1.69731	1.27241	1.28732	1.93496	1.5065
	1.13969	1.7305	1.22143	1.7232	1.20825	1.42681	0.973179	1.65312	1.11834	1.24116	1.88536	1.56166
	1.13836	1.72991	1.22514	1.71812	1.21506	1.42125	0.953064	1.60381	0.991398	1.20767	1.78017	1.63818
	1.13794	1.72835	1.22692	1.71132	1.21604	1.41557	0.93319	1.5496	0.892611	1.1876	1.62985	1.73379
	1.13603	1.72759	1.22986	1.70555	1.21286	1.4134	0.911791	1.50088	0.822092	1.17829	1.4516	1.84036
	1.13402	1.72441	1.23601	1.69951	1.20894	1.40646	0.887953	1.45829	0.784948	1.18243	1.32842	1.9501
	1.13114	1.72031	1.23822	1.69465	1.20593	1.39895	0.865986	1.42502	0.776053	1.19762	1.09506	2.05119
	1.12776	1.71695	1.2388	1.69104	1.20694	1.39051	0.850212	1.4048	0.789505	1.23781	0.95175	2.13365
	1.12859	1.71177	1.24282	1.68741	1.20484	1.38074	0.837216	1.39364	0.821928	1.30476	0.838976	2.18044
	1.12631	1.71023	1.24507	1.68135	1.20019	1.37082	0.826448	1.39207	0.876449	1.40237	0.761397	2.18242
	1.12171	1.71118	1.24463	1.67701	1.198	1.35774	0.827605	1.40047	0.960159	1.5204	0.715377	2.13914
	1.12088	1.70834	1.24646	1.6745	1.1978	1.34504	0.831361	1.41604	1.0694	1.64868	0.6987	2.0492
	1.11868	1.70485	1.2453	1.67134	1.19849	1.3303	0.837662	1.44055	1.19645	1.77562	0.708628	1.92636
	1.11973	1.70302	1.24267	1.6651	1.19764	1.31622	0.854819	1.46981	1.33059	1.88206	0.74289	1.78535
	1.11903	1.70057	1.24387	1.65797	1.19601	1.30565	0.876236	1.49878	1.47071	1.96451	0.80141	1.69208
	1.11473	1.69561	1.243	1.65343	1.1963	1.29782	0.898515	1.5334	1.61146	2.00854	0.877923	1.52848
	1.11371	1.69105	1.23824	1.64965	1.1968	1.28412	0.9162	1.57454	1.74006	2.00745	0.968629	1.43207
	1.11229	1.68717	1.23257	1.64362	1.19535	1.27481	0.93558	1.62244	1.84953	1.96339	1.07461	1.36371
	1.10894	1.68432	1.22751	1.6356	1.19578	1.26689	0.950783	1.67053	1.93225	1.88459	1.19237	1.31772
	1.10759	1.68275	1.22558	1.61907	1.19732	1.25694	0.979604	1.70417	1.98118	1.81638	1.31878	1.29506
	1.10591	1.68077	1.22067	1.60303	1.19683	1.24934	0.997349	1.71616	1.9898	1.68042	1.45163	1.29306
	1.10434	1.67886	1.21488	1.58943	1.19818	1.24508	1.00767	1.71748	1.95636	1.58571	1.57918	1.30087
	1.10545	1.67818	1.2122	1.5794	1.20027	1.23416	1.02328	1.71552	1.87587	1.53052	1.69933	1.32024
	1.10497	1.6775	1.2098	1.56619	1.20527	1.2276	1.02724	1.70618	1.7531	1.43623	1.8071	1.34964
	1.10114	1.67286	1.20941	1.55558	1.20733	1.22016	1.01978	1.68647	1.60433	1.38245	1.88475	1.38566
	1.10138	1.67025	1.21159	1.54309	1.20906	1.20756	1.00906	1.66478	1.4437	1.33975	1.92552	1.42968
	1.10018	1.67	1.21153	1.53226	1.20675	1.19454	1.00163	1.61128	1.28428	1.30144	1.92464	1.48735
	1.09807	1.66755	1.21149	1.52553	1.20368	1.18475	0.997968	1.56738	1.14017	1.26656	1.8776	1.56159
	1.09671	1.6663	1.21632	1.51926	1.20351	1.17645	0.986976	1.52585	1.02413	1.23576	1.78051	1.65122
	1.09635	1.66527	1.22288	1.50941	1.20034	1.17077	0.96624	1.48424	0.942035	1.20588	1.64094	1.75267
	1.09455	1.66467	1.22698	1.50112	1.19912	1.1613	0.954979	1.44611	0.891713	1.18276	1.53368	1.86024
	1.09384	1.66196	1.22653	1.49658	1.19404	1.15502	0.940976	1.4179	0.865408	1.17311	1.30992	1.93129
	1.09528	1.66	1.22793	1.49238	1.18724	1.14718	0.931135	1.39569	0.861458	1.17683	1.15179	2.05712
	1.09454	1.66058	1.23073	1.48672	1.18079	1.13707	0.921342	1.38214	0.885468	1.1961	1.01924	2.11693
	1.09656	1.65679	1.23128	1.48233	1.17507	1.13048	0.905687	1.38224	0.936545	1.23539	0.920665	2.13601
	1.10533	1.65672	1.23033	1.4792	1.17069	1.12521	0.903746	1.38588	1.01239	1.29589	0.853078	2.10763
	1.10645	1.6596	1.22733	1.4742	1.16898	1.12014	0.902347	1.39478	1.07574	1.3754	0.813008	2.02967
	1.09468	1.65818	1.22634	1.46717	1.16514	1.11305	0.901361	1.41089	1.21714	1.46126	0.791805	1.91332
	1.08554	1.65961	1.22648	1.46123	1.15861	1.10233	0.9127	1.42743	1.34084	1.54457	0.785298	1.7724
	1.08087	1.65908	1.2272	1.45643	1.1602	1.09211	0.929006	1.44296	1.47313	1.61696	0.800569	1.62181
	1.07615	1.65654	1.22601	1.44932	1.16126	1.08353	0.970488	1.46656	1.61046	1.66587	0.846195	1.48734
	1.0792	1.65632	1.22587	1.44163	1.1589	1.07774	1.01107	1.49906	1.74067	1.68671	0.918441	1.37652
	1.08615	1.65921	1.22949	1.43791	1.15659	1.06934	1.00916	1.53258	1.85017	1.67774	1.01125	1.2907
	1.08681	1.66177	1.23287	1.43434	1.15472	1.05981	1.00602	1.5654	1.93714	1.64361	1.12252	1.23277
	1.08951	1.66026	1.23971	1.42917	1.15169	1.05535	1.03188	1.58739	1.99256	1.59016	1.2504	1.20273
	1.09054	1.65765	1.2474	1.42553	1.1464	1.05526	1.06977	1.5973	2.00998	1.54516	1.38762	1.19498
	1.09349	1.65578	1.2516	1.42138	1.14322	1.05353	1.08374	1.60593	1.98373	1.46483	1.52662	1.19694
	1.09746	1.65944	1.2571	1.41774	1.13694	1.04807	1.09826	1.60883	1.91082	1.41363	1.66619	1.21677
	1.09989	1.66247	1.26521	1.41462	1.13003	1.04584	1.11326	1.60541	1.79856	1.37175	1.79703	1.23452
	1.10262	1.66448	1.27798	1.41206	1.12736	1.04391	1.11417	1.59596	1.65689	1.33651	1.90611	1.2754
	1.10456	1.66447	1.28789	1.40605	1.12518	1.03921	1.11403	1.57495	1.50138	1.30944	1.98651	1.3102
	1.10704	1.66037	1.30213	1.40325	1.12393	1.03379	1.11654	1.54883	1.34441	1.28351	2.02823	1.35356
	1.10863	1.65732	1.30609	1.40454	1.12529	1.03082	1.10854	1.52135	1.19695	1.26031	2.023	1.41232
	1.10945	1.65789	1.30687	1.40047	1.12619	1.02821	1.09598	1.49573	1.07031	1.23845	1.96474	1.47744
	1.10883	1.65943	1.30932	1.3956	1.129	1.0244	1.08184	1.46924	0.969948	1.21402	1.85223	1.55862
	1.10601	1.66008	1.31347	1.39431	1.13332	1.02209	1.06595	1.44014	0.899041	1.18901	1.70018	1.65298
	1.10834	1.6592	1.31743	1.39314	1.1346	1.01543	1.05905	1.41627	0.860031	1.16927	1.52629	1.74785
	1.10993	1.65654	1.31807	1.39551	1.13476	1.01209	1.04797	1.39589	0.8442	1.15715	1.349	1.83542
	1.10939	1.65315	1.32192	1.39842	1.1329	1.01163	1.04251	1.37983	0.849004	1.15343	1.18947	1.90658
	1.11269	1.64978	1.32707	1.40196	1.12959	1.0081	1.04167	1.37235	0.880945	1.15997	1.05867	1.94625
	1.11561	1.64904	1.33129	1.40779	1.13016	1.00162	1.04076	1.37241	0.934476	1.16764	0.955884	1.94078
	1.11631	1.64271	1.33936	1.40802	1.12995	0.996638	1.03986	1.37484	1.0119	1.18091	0.877134	1.88654
	1.1181	1.63677	1.34504	1.40962	1.12526	0.992253	1.0461	1.38026	1.10809	1.20007	0.81227	1.78849
	1.12247	1.63079	1.35048	1.41349	1.12105	0.988098	1.06925	1.38607	1.21592	1.22183	0.760602	1.65562
	1.12703	1.62159	1.35995	1.4184	1.11746	0.982439	1.07874	1.39024	1.33224	1.2425	0.733014	1.50707
	1.1311	1.61253	1.36759	1.41672	1.11267	0.973725	1.08325	1.39523	1.45986	1.2522	0.739922	1.36014
	1.1339	1.60529	1.37255	1.41293	1.10998	0.966555	1.08943	1.40423	1.59253	1.2507	0.78933	1.23348
	1.1336	1.59732	1.3772	1.40972	1.11053	0.964297	1.11181	1.42243	1.71581	1.24429	0.879564	1.1355
	1.13543	1.58669	1.38404	1.40636	1.10894	0.958817	1.14816	1.44309	1.8219	1.22855	0.961167	1.06179
	1.13817	1.57372	1.39558	1.40368	1.10792	0.949842	1.17052	1.45272	1.8989	1.19894	1.14757	1.01278
	1.14063	1.56222	1.40271	1.39929	1.10982	0.941441	1.17856	1.44988	1.93965	1.1636	1.30277	0.988925
	1.14619	1.55354	1.40357	1.39268	1.1104	0.93887	1.17947	1.44832	1.93681	1.13271	1.45732	0.985786
	1.15073	1.54157	1.40578	1.38431	1.11076	0.935529	1.20008	1.44946	1.89251	1.10711	1.60691	0.997538
	1.15205	1.52772	1.40933	1.37805	1.11412	0.92728	1.21097	1.45001	1.80535	1.08465	1.75083	1.01722
	1.1553	1.51566	1.40925	1.37393	1.1188	0.919414	1.22025	1.44492	1.68202	1.07129	1.88057	1.04241
	1.15911	1.50241	1.40668	1.36683	1.12275	0.91282	1.22553	1.43354	1.54103	1.06482	1.99418	1.06294
	1.16131	1.48739	1.40398	1.3631	1.12879	0.909104	1.21948	1.41743	1.38724	1.06159	2.08909	1.11081
	1.16278	1.47774	1.39938	1.35665	1.13288	0.906718	1.2124	1.39755	1.23025	1.05641	2.09691	1.15886
	1.16659	1.46202	1.39266	1.3477	1.13589	0.903222	1.20006	1.3777	1.08615	1.05076	2.05162	1.21718
	1.16948	1.44124	1.38879	1.34152	1.14043	0.895352	1.18493	1.35794	0.971362	1.04454	1.95463	1.28625
	1.17191	1.42571	1.38422	1.33239	1.14226	0.890878	1.17071	1.34053	0.887658	1.03546	1.80763	1.36565
	1.17476	1.41152	1.37554	1.32253	1.14276	0.881718	1.15726	1.32621	0.828231	1.028	1.68747	1.45781
	1.17939	1.39554	1.36695	1.31352	1.14018	0.87764	1.14781	1.31159	0.804443	1.02565	1.43385	1.5544
	1.18607	1.37672	1.35953	1.30185	1.13705	0.870951	1.13974	1.3007	0.789875	1.02589	1.24647	1.6427
	1.18509	1.35986	1.35741	1.29156	1.13895	0.866849	1.13075	1.29448	0.80874	1.0242	1.08173	1.71068
	1.17856	1.34466	1.35274	1.28343	1.14131	0.859373	1.11675	1.2889	0.857517	1.02428	0.950626	1.74855
	1.17388	1.3266	1.3451	1.27684	1.14358	0.850618	1.10863	1.28126	0.912347	1.02477	0.85318	1.74749
	1.17296	1.30617	1.33871	1.27419	1.14783	0.846755	1.10932	1.27491	1.03363	1.02024	0.78159	1.69962
	1.17278	1.28658	1.32965	1.26448	1.15489	0.841918	1.11253	1.27059	1.14054	1.01223	0.737857	1.60822
	1.17406	1.27637	1.32307	1.259	1.15811	0.836761	1.11859	1.26527	1.25877	1.00196	0.726212	1.48463
	1.17635	1.25739	1.31699	1.25375	1.15839	0.829096	1.13107	1.26428	1.39305	0.985188	0.74617	1.34103
	1.17688	1.24242	1.31174	1.24766	1.16283	0.82474	1.14118	1.26738	1.53739	0.962826	0.80593	1.19464
	1.17964	1.22984	1.31237	1.2427	1.16835	0.821497	1.15567	1.26576	1.68242	0.939032	0.906905	1.06788
	1.18353	1.21675	1.31054	1.24164	1.16968	0.816142	1.21396	1.26072	1.81671	0.909795	1.03467	0.972048
	1.18834	1.20231	1.30467	1.24123	1.16671	0.801073	1.23397	1.25589	1.92551	0.876726	1.17479	0.912548
	1.1916	1.18986	1.3004	1.23882	1.16619	0.792392	1.19879	1.24761	1.99425	0.845544	1.32166	0.88602
	1.19436	1.17904	1.29779	1.23792	1.17082	0.783245	1.19694	1.24162	2.02122	0.818317	1.42534	0.881514
	1.1939	1.16884	1.29654	1.23131	1.17401	0.771653	1.23208	1.23503	2.00551	0.795293	1.63341	0.888369
	1.19234	1.16149	1.29464	1.22722	1.17304	0.759902	1.27208	1.22531	1.94755	0.78207	1.78807	0.915786
	1.19492	1.15481	1.28985	1.22554	1.17192	0.749408	1.26164	1.21544	1.85003	0.776841	1.93342	0.938395
	1.19739	1.14714	1.28597	1.21726	1.17126	0.738826	1.242	1.20447	1.71996	0.77818	2.0564	0.985023
	1.1991	1.13946	1.28173	1.20972	1.17293	0.730023	1.24887	1.19199	1.56895	0.78902	2.14492	1.02672
	1.19999	1.13049	1.27575	1.20214	1.1772	0.721458	1.24725	1.1806	1.41192	0.798469	2.19617	1.07443
	1.20148	1.12616	1.27078	1.19255	1.17945	0.710409	1.23655	1.16565	1.26139	0.806728	2.19839	1.12264
	1.20413	1.12189	1.26974	1.1855	1.1834	0.702438	1.22975	1.15632	1.1321	0.812704	2.13822	1.17499
	1.20611	1.12059	1.26625	1.17832	1.18949	0.693053	1.21842	1.14657	1.0298	0.819112	2.01658	1.23401
	1.20528	1.11719	1.26048	1.17189	1.19583	0.678935	1.20401	1.13838	0.955953	0.82549	1.84242	1.30063
	1.20618	1.11441	1.25824	1.16493	1.20243	0.667324	1.19175	1.13349	0.902693	0.827302	1.62895	1.37461
	1.20646	1.11426	1.25777	1.15626	1.20504	0.65806	1.18202	1.12659	0.87256	0.827558	1.40017	1.44037
	1.2065	1.1154	1.25386	1.14845	1.20906	0.646512	1.16592	1.12423	0.87851	0.825206	1.25613	1.49866
	1.21006	1.11531	1.24867	1.14228	1.21165	0.635662	1.15025	1.12185	0.913884	0.815629	1.0033	1.53867
	1.21063	1.11371	1.24454	1.13547	1.21669	0.628369	1.14312	1.11924	0.974659	0.801146	0.864375	1.54807
	1.20883	1.11239	1.24093	1.1275	1.22128	0.623392	1.1349	1.11354	1.05182	0.778181	0.776006	1.52128
	1.20811	1.11115	1.23767	1.12245	1.2236	0.616985	1.13072	1.10365	1.13835	0.744636	0.731777	1.45696
	1.21125	1.1111	1.23593	1.11814	1.22652	0.612941	1.13316	1.09332	1.23754	0.702471	0.724308	1.3603
	1.21049	1.11233	1.23372	1.11058	1.23129	0.60786	1.14264	1.08273	1.35166	0.654227	0.751037	1.24472
	1.20691	1.11212	1.23077	1.10319	1.23519	0.602578	1.15893	1.07078	1.47507	0.603827	0.812475	1.12907
	1.20756	1.11246	1.22924	1.09924	1.23856	0.597354	1.17244	1.05985	1.6012	0.552291	0.907558	1.0234
	1.20577	1.11369	1.22991	1.09808	1.24493	0.589736	1.18914	1.04791	1.72322	0.505744	1.02982	0.937174
	1.20257	1.11335	1.23192	1.09472	1.24787	0.583103	1.20757	1.03758	1.83571	0.468104	1.17205	0.875503
	1.20215	1.11286	1.23682	1.09168	1.25004	0.575471	1.22283	1.02803	1.93275	0.437418	1.32603	0.839821
	1.20121	1.11134	1.23791	1.08919	1.25474	0.567842	1.24176	1.0146	1.99629	0.413612	1.48546	0.825479
	1.19913	1.11229	1.2382	1.08466	1.26159	0.561432	1.26345	1.00508	2.02	0.400761	1.6465	0.821019
	1.19785	1.11286	1.24523	1.07986	1.26916	0.5534	1.28277	0.998971	2.00319	0.399168	1.80667	0.824407
	1.19833	1.11293	1.25293	1.07476	1.27282	0.546739	1.31284	0.989811	1.94783	0.400179	1.91012	0.839639
	1.19868	1.11448	1.25952	1.07051	1.27855	0.541354	1.30565	0.980573	1.85788	0.404306	2.09976	0.860896
	1.1956	1.11241	1.2639	1.06297	1.27655	0.534948	1.27273	0.9709	1.73976	0.413052	2.21085	0.888305
	1.1895	1.10982	1.26354	1.05446	1.27595	0.527685	1.26658	0.964603	1.6097	0.430853	2.28836	0.920869
	1.18505	1.11056	1.26295	1.04864	1.27736	0.520681	1.28127	0.960342	1.47588	0.457629	2.3365	0.96102
	1.17958	1.1129	1.26365	1.04163	1.27572	0.516919	1.27972	0.953417	1.34552	0.491084	2.34007	1.00578
	1.17366	1.11239	1.26261	1.03262	1.26591	0.512381	1.25972	0.95031	1.23348	0.526873	2.28302	1.05314
	1.17403	1.11025	1.25714	1.02036	1.26168	0.508582	1.24944	0.948972	1.14601	0.562294	2.15374	1.10576
	1.17213	1.11058	1.25248	1.00921	1.25954	0.502275	1.23834	0.94756	1.08236	0.59697	1.96107	1.16257
	1.16875	1.11246	1.25188	1.00107	1.25351	0.497986	1.2272	0.945562	1.04134	0.621178	1.72621	1.21822
	1.16806	1.11212	1.25321	0.993686	1.25265	0.495893	1.21717	0.943258	1.02486	0.631963	1.47795	1.26592
	1.16861	1.113	1.25473	0.985253	1.25416	0.49265	1.2049	0.943536	1.0341	0.63634	1.24507	1.29825
	1.17086	1.112	1.25481	0.974735	1.25302	0.491408	1.18904	0.940895	1.06105	0.616346	1.04717	1.30672
	1.17	1.11333	1.26237	0.967058	1.25441	0.483916	1.17667	0.931052	1.09908	0.580862	0.894783	1.29477
	1.16632	1.11509	1.27146	0.962508	1.25745	0.474382	1.17352	0.915701	1.15127	0.531206	0.784557	1.26081
	1.16576	1.11561	1.27877	0.955544	1.25973	0.469846	1.17293	0.91002	1.22356	0.474198	0.722764	1.19568
	1.16812	1.118	1.28843	0.946148	1.26181	0.466635	1.17375	0.89401	1.31164	0.4181	0.711978	1.11258
	1.16622	1.11871	1.30002	0.940971	1.26652	0.461873	1.17836	0.87594	1.41107	0.364735	0.744892	1.05581
	1.1653	1.11913	1.30901	0.929098	1.26678	0.456598	1.18889	0.861218	1.5208	0.320237	0.819109	0.94496
	1.1676	1.12049	1.3225	0.924741	1.26326	0.44949	1.19748	0.850201	1.63849	0.282335	0.928212	0.875383
	1.16667	1.12248	1.3397	0.922271	1.26545	0.443069	1.21153	0.836541	1.75642	0.251512	1.01832	0.821624
	1.16736	1.12275	1.3532	0.917563	1.26789	0.436415	1.21835	0.819314	1.86666	0.227031	1.22948	0.78351
	1.16875	1.12187	1.36118	0.910916	1.26698	0.429529	1.23417	0.807234	1.95919	0.21127	1.40314	0.758152
	1.1686	1.12711	1.36151	0.903898	1.26525	0.420643	1.24717	0.794221	2.02489	0.203584	1.58127	0.742723
	1.17226	1.13023	1.36629	0.896972	1.26508	0.411267	1.25676	0.777305	2.05721	0.201807	1.76529	0.73974
	1.17598	1.12867	1.37296	0.895053	1.27118	0.403123	1.29715	0.765752	2.04771	0.204257	1.94579	0.745946
	1.17857	1.1291	1.37195	0.893963	1.27926	0.39171	1.2932	0.754601	1.99247	0.202263	2.11231	0.754855
	1.1795	1.13311	1.37234	0.886957	1.28277	0.382971	1.24372	0.743574	1.89376	0.19848	2.25955	0.768807
	1.18018	1.13399	1.37331	0.880726	1.28731	0.37308	1.22359	0.736677	1.76176	0.190569	2.37581	0.787949
	1.18296	1.13233	1.37214	0.875294	1.29424	0.360602	1.23041	0.730783	1.61025	0.182185	2.45259	0.813052
	1.18411	1.13326	1.37361	0.866493	1.29934	0.35108	1.24914	0.727027	1.45798	0.179617	2.48004	0.845787
	1.18632	1.1351	1.37659	0.854666	1.30527	0.345054	1.228	0.725691	1.32274	0.191007	2.44652	0.877699
	1.19106	1.13465	1.37904	0.842315	1.31148	0.339187	1.20297	0.723483	1.20985	0.224002	2.35546	0.911622
	1.19535	1.13344	1.38118	0.832142	1.31322	0.332284	1.19511	0.713792	1.11733	0.273093	2.20655	0.943547
	1.19726	1.13489	1.3884	0.82185	1.31565	0.321025	1.1812	0.706375	1.04333	0.327911	2.00698	0.967183
	1.19747	1.13247	1.39669	0.810105	1.31647	0.309823	1.17475	0.700553	0.992818	0.378342	1.77946	0.986043
	1.20113	1.13074	1.40157	0.794456	1.31524	0.303445	1.15629	0.690801	0.966215	0.417349	1.54138	0.992567
	1.20416	1.13065	1.40299	0.779833	1.31569	0.299289	1.1346	0.684333	0.965355	0.435303	1.31437	0.983957
	1.20565	1.13036	1.40282	0.767494	1.31497	0.293785	1.12257	0.679979	0.993426	0.42696	1.11279	0.957789
	1.20984	1.12711	1.40642	0.754558	1.31302	0.289981	1.12186	0.670651	1.04925	0.389903	0.950213	0.920326
	1.21498	1.12561	1.40918	0.744193	1.31097	0.28914	1.12784	0.658078	1.10329	0.325375	0.83561	0.878984
	1.2206	1.12686	1.40816	0.735244	1.31179	0.285267	1.13201	0.643229	1.23383	0.247852	0.765849	0.831578
	1.22313	1.12738	1.4074	0.72366	1.31373	0.281392	1.13595	0.62706	1.34783	0.195331	0.743872	0.782794
	1.22783	1.12511	1.40415	0.710737	1.31853	0.274483	1.1411	0.610646	1.43205	0.101393	0.772924	0.738941
	1.23154	1.12177	1.39957	0.701699	1.32444	0.265066	1.15305	0.59512	1.60334	0.0850541	0.844393	0.701799
	1.23198	1.118	1.40201	0.690784	1.3231	0.259212	1.17527	0.577774	1.73458	0.116807	0.946793	0.681117
	1.23537	1.1173	1.40595	0.682056	1.32602	0.258632	1.22308	0.560228	1.86058	0.151483	1.07871	0.647067
	1.23973	1.11674	1.40415	0.677068	1.33658	0.26065	1.23604	0.549917	1.9719	0.179389	1.2337	0.633963
	1.24292	1.11517	1.39735	0.66732	1.34484	0.257463	1.19481	0.539506	2.05987	0.200085	1.40759	0.616106
	1.2452	1.11343	1.39135	0.655502	1.3495	0.252041	1.19853	0.525151	2.1114	0.206087	1.5904	0.609781
	1.24967	1.10966	1.38941	0.64308	1.35535	0.247143	1.22447	0.513524	2.12191	0.20775	1.77217	0.609661
	1.25566	1.10673	1.38791	0.631481	1.36184	0.244132	1.23106	0.511215	2.09349	0.206049	1.95177	0.617301
	1.25975	1.10437	1.37867	0.621078	1.36575	0.236195	1.2414	0.513725	2.01949	0.199014	2.12054	0.630712
	1.25885	1.1028	1.37078	0.612266	1.37234	0.226449	1.24461	0.508228	1.90094	0.189758	2.27063	0.643447
	1.25979	1.10233	1.36548	0.599771	1.37659	0.218966	1.24469	0.500118	1.75369	0.174632	2.3932	0.657269
	1.26612	1.10091	1.36047	0.590612	1.37799	0.211647	1.2471	0.490075	1.5902	0.158501	2.47343	0.672447
	1.26683	1.09905	1.35829	0.580615	1.38235	0.204346	1.24595	0.490262	1.42737	0.139107	2.50653	0.685007
	1.26704	1.09768	1.35606	0.572117	1.38768	0.200595	1.24467	0.489531	1.28002	0.123813	2.48065	0.697258
	1.27007	1.0972	1.35646	0.5691	1.39509	0.196055	1.23807	0.487983	1.16255	0.124382	2.38859	0.705342
	1.27015	1.09646	1.35803	0.563623	1.39839	0.189329	1.22793	0.486638	1.07804	0.137153	2.24535	0.704936
	1.27186	1.09269	1.36237	0.552252	1.39774	0.182215	1.2271	0.483416	1.01671	0.184442	2.06429	0.698636
	1.27388	1.08945	1.37159	0.540253	1.40125	0.173835	1.23003	0.476225	0.976993	0.220826	1.85494	0.679908
	1.27214	1.08646	1.38138	0.532757	1.40301	0.165585	1.22552	0.467104	0.961891	0.247607	1.62768	0.657737
	1.27451	1.08182	1.38919	0.52612	1.40057	0.163124	1.21727	0.458044	0.976623	0.267106	1.40687	0.624957
	1.28844	1.07919	1.38974	0.514064	1.39848	0.166409	1.21322	0.446377	1.01819	0.274508	1.21095	0.586375
	1.29657	1.0767	1.39078	0.505268	1.3949	0.167843	1.214	0.428264	1.08417	0.262085	1.05095	0.547899
	1.28254	1.07532	1.39766	0.500084	1.39107	0.161917	1.21786	0.416573	1.17369	0.239327	0.936505	0.509503
	1.27323	1.07429	1.39987	0.49029	1.38951	0.154889	1.22167	0.410996	1.28197	0.205126	0.866904	0.473395
	1.2704	1.06735	1.39898	0.480838	1.38414	0.14595	1.23383	0.401373	1.40367	0.160488	0.839636	0.44293
	1.26456	1.0596	1.39902	0.47369	1.38419	0.147215	1.25106	0.388865	1.53436	0.117961	0.850286	0.420388
	1.26411	1.05414	1.39827	0.466567	1.38646	0.148117	1.26442	0.37396	1.6697	0.0995672	0.899172	0.40388
	1.26696	1.05083	1.39674	0.454921	1.38747	0.141908	1.27641	0.36206	1.80215	0.107316	0.987318	0.395804
	1.26821	1.04741	1.39889	0.4521	1.38507	0.136203	1.3031	0.352991	1.93118	0.149929	1.1115	0.394727
	1.26936	1.0456	1.40159	0.446646	1.3802	0.128327	1.3589	0.341381	2.04516	0.177798	1.26089	0.39845
	1.27242	1.04135	1.40263	0.438615	1.37664	0.120711	1.35789	0.331704	2.13007	0.195472	1.43112	0.405171
	1.27771	1.03738	1.40211	0.431577	1.37684	0.118207	1.3255	0.329047	2.18112	0.206139	1.61502	0.416568
	1.28144	1.03461	1.4008	0.423704	1.38094	0.115809	1.32225	0.326417	2.19044	0.219924	1.79855	0.439915
	1.2871	1.02055	1.40224	0.419024	1.38101	0.110964	1.36332	0.321698	2.15226	0.222193	1.97758	0.470791
	1.29234	1.01891	1.40425	0.415187	1.37645	0.107154	1.40385	0.315648	2.06714	0.213753	2.14376	0.505564
	1.2926	1.02724	1.40473	0.406604	1.37694	0.107637	1.40447	0.312988	1.94185	0.201531	2.29051	0.541528
	1.29282	1.02045	1.40424	0.395967	1.38117	0.105734	1.39772	0.318151	1.78621	0.182593	2.40561	0.570369
	1.29357	1.01043	1.40802	0.388858	1.38622	0.100219	1.395	0.321148	1.61837	0.157809	2.47325	0.584799
	1.29429	1.00039	1.4132	0.38032	1.39413	0.098137	1.39638	0.321054	1.45235	0.142536	2.48129	0.595713
	1.29233	0.994396	1.41616	0.371198	1.40338	0.094527	1.39834	0.318882	1.29426	0.127422	2.4554	0.578382
	1.29602	0.985535	1.42239	0.369533	1.40711	0.0948415	1.39528	0.305738	1.1552	0.129598	2.36571	0.539058
	1.30008	0.965971	1.43136	0.357018	1.4088	0.0945797	1.38937	0.29476	1.04413	0.149088	2.22942	0.485007
	1.29754	0.953081	1.43767	0.350456	1.41222	0.0920267	1.38829	0.292386	0.984338	0.184237	2.05536	0.421347
	1.29526	0.978764	1.44371	0.344491	1.41431	0.0922121	1.39289	0.289966	0.90147	0.220234	1.85713	0.359983
	1.29642	0.99072	1.45016	0.33533	1.41423	0.0889605	1.39191	0.283663	0.879806	0.245231	1.65046	0.308284
	1.29867	0.97289	1.45533	0.325193	1.4147	0.0818223	1.38441	0.271799	0.889565	0.259155	1.44813	0.264385
	1.29825	0.969301	1.46099	0.31682	1.41837	0.0799738	1.36869	0.256328	0.931616	0.257211	1.26609	0.242232
	1.29926	0.961028	1.46468	0.310894	1.42099	0.078756	1.35524	0.241889	1.00118	0.238145	1.11234	0.237629
	1.30018	0.951567	1.47015	0.307745	1.42682	0.0792659	1.35762	0.23106	1.09387	0.210435	0.992204	0.241287
	1.29325	0.936757	1.47865	0.30514	1.43383	0.0859195	1.36462	0.216687	1.1728	0.177644	0.906958	0.255793
	1.29634	0.926178	1.48045	0.300422	1.44108	0.0913707	1.3738	0.202165	1.3498	0.139562	0.85586	0.271901
	1.30139	0.915591	1.48172	0.292069	1.44821	0.0922369	1.39026	0.189802	1.50184	0.108197	0.843618	0.278149
	1.29785	0.910818	1.48556	0.287045	1.4548	0.0927711	1.40829	0.176645	1.66083	0.0941892	0.868238	0.277982
	1.29509	0.909926	1.48659	0.284015	1.46202	0.0959136	1.42673	0.168662	1.81323	0.0815277	0.925902	0.27655
	1.29515	0.902909	1.48907	0.280699	1.46832	0.10187	1.48104	0.158822	1.95083	0.0844758	1.01889	0.274689
	1.29571	0.895566	1.49403	0.276165	1.47593	0.109539	1.5419	0.144381	2.07103	0.0926097	1.14964	0.273428
	1.29554	0.883583	1.49567	0.271868	1.47878	0.1169	1.50921	0.138617	2.15653	0.100164	1.31269	0.279309
	1.30144	0.872374	1.49713	0.269483	1.47897	0.124049	1.48813	0.138134	2.19655	0.101912	1.49784	0.298592
	1.30505	0.868271	1.50265	0.2652	1.48412	0.130978	1.51721	0.131492	2.19745	0.101743	1.69196	0.330974
	1.30654	0.863488	1.50619	0.260094	1.48927	0.134473	1.5485	0.131159	2.15441	0.0964021	1.87906	0.371678
	1.30972	0.85368	1.50698	0.25901	1.48957	0.13788	1.55716	0.133406	2.06358	0.0908709	2.05134	0.41653
	1.31288	0.845859	1.50907	0.257653	1.48904	0.142442	1.54475	0.13988	1.93939	0.0830209	2.19751	0.458107
	1.31265	0.83646	1.51406	0.254769	1.48943	0.150694	1.54034	0.148902	1.79008	0.0857468	2.30824	0.493686
	1.31325	0.823281	1.51333	0.251572	1.48897	0.157636	1.54089	0.154088	1.62541	0.0912728	2.37229	0.516641
	1.31676	0.816453	1.51022	0.246169	1.48853	0.163528	1.5422	0.15361	1.46337	0.105998	2.3828	0.518379
	1.3176	0.80402	1.51355	0.243389	1.48706	0.172069	1.53718	0.16286	1.30961	0.133915	2.34573	0.498238
	1.31979	0.788722	1.51743	0.242673	1.48673	0.183514	1.52614	0.173394	1.17442	0.168764	2.25892	0.453809
	1.32608	0.781198	1.52005	0.238387	1.48871	0.194709	1.51097	0.171253	1.06242	0.201392	2.12653	0.384602
	1.32765	0.775254	1.52326	0.235223	1.49327	0.207023	1.49423	0.163938	0.975107	0.23325	1.96586	0.302062
	1.32979	0.7669	1.52736	0.234586	1.49555	0.218384	1.47872	0.159763	0.921846	0.264142	1.78656	0.211286
	1.33432	0.756569	1.53121	0.233722	1.49558	0.225696	1.46028	0.156726	0.899338	0.29372	1.59801	0.128692
	1.33601	0.746611	1.53773	0.231021	1.49642	0.232813	1.44035	0.143905	0.906605	0.312144	1.42024	0.110996
	1.34102	0.736444	1.54405	0.226093	1.49847	0.24032	1.42465	0.129681	0.950383	0.316013	1.26061	0.155695
	1.34806	0.725805	1.55093	0.225701	1.50178	0.248814	1.41884	0.116163	1.02488	0.311734	1.11846	0.190818
	1.3494	0.715845	1.55893	0.226193	1.50646	0.260732	1.42225	0.103647	1.12476	0.302191	1.00733	0.256933
	1.35207	0.704774	1.56117	0.225607	1.51291	0.269168	1.42531	0.0910041	1.25262	0.284553	0.928301	0.283961
	1.35598	0.688691	1.56312	0.224316	1.51991	0.275996	1.43297	0.0738214	1.40081	0.260468	0.874936	0.295351
	1.35943	0.680901	1.56821	0.222508	1.52871	0.278831	1.44919	0.0657333	1.50392	0.235102	0.852466	0.301652
	1.36317	0.672255	1.57423	0.220841	1.53917	0.281594	1.4668	0.0588714	1.70977	0.210925	0.864951	0.294799
	1.36566	0.664895	1.57913	0.222922	1.54698	0.289798	1.48608	0.0493238	1.85846	0.182883	0.912855	0.268747
	1.36768	0.656111	1.58217	0.227969	1.5541	0.296541	1.50728	0.0569952	1.99279	0.163249	0.998142	0.235136
	1.37107	0.6482	1.58677	0.229672	1.56349	0.300704	1.53396	0.0615699	2.10342	0.156705	1.1204	0.21343
	1.37775	0.637867	1.58998	0.235029	1.57074	0.305171	1.58562	0.0508501	2.17675	0.150876	1.27818	0.212525
	1.38089	0.624074	1.59187	0.237753	1.57844	0.308469	1.61457	0.0435227	2.2116	0.151092	1.45825	0.250959
	1.38171	0.617073	1.59474	0.236933	1.58415	0.315624	1.5905	0.0528158	2.20686	0.15931	1.64738	0.302151
	1.38487	0.60651	1.59567	0.235483	1.58476	0.323164	1.57341	0.0589948	2.16087	0.165579	1.83379	0.369238
	1.38538	0.596793	1.59563	0.239098	1.58439	0.330153	1.58806	0.0637264	2.07771	0.172883	2.0029	0.441049
	1.38993	0.586235	1.59559	0.240415	1.58594	0.336991	1.60863	0.0936625	1.96618	0.180874	2.14052	0.502674
	1.39529	0.577023	1.59426	0.236613	1.58455	0.34856	1.60465	0.119846	1.83096	0.187013	2.20285	0.547861
	1.39508	0.566788	1.59202	0.236931	1.58123	0.359571	1.59298	0.121671	1.67751	0.199262	2.28124	0.570166
	1.39656	0.561656	1.59204	0.238359	1.58379	0.366321	1.57997	0.123764	1.5257	0.214162	2.27542	0.571928
	1.4017	0.553826	1.59097	0.237015	1.58733	0.374108	1.55808	0.132209	1.38442	0.232346	2.2209	0.545562
	1.40565	0.543203	1.58802	0.243677	1.58443	0.379368	1.54064	0.142573	1.26075	0.26288	2.12336	0.508841
	1.40629	0.534905	1.58618	0.251277	1.58452	0.384507	1.50518	0.155965	1.15786	0.298576	1.99966	0.409486
	1.40972	0.525081	1.58733	0.258006	1.58929	0.393012	1.4791	0.160526	1.07832	0.336132	1.85288	0.311276
	1.41232	0.514406	1.5891	0.262546	1.59065	0.399125	1.45122	0.158895	1.02823	0.379758	1.69283	0.208486
	1.41355	0.504147	1.59022	0.26075	1.59222	0.402383	1.42334	0.165306	1.00434	0.415854	1.53627	0.11525
	1.41601	0.493807	1.59136	0.259696	1.59389	0.412284	1.40393	0.147119	1.00466	0.443004	1.38874	0.0815295
	1.41857	0.488178	1.59135	0.26156	1.59294	0.415604	1.39871	0.128387	1.03746	0.462294	1.25842	0.132063
	1.42069	0.485295	1.59267	0.264635	1.5936	0.417926	1.39589	0.129126	1.09984	0.465861	1.14937	0.192689
	1.42424	0.474702	1.5961	0.261679	1.59282	0.42289	1.40295	0.127839	1.15679	0.460522	1.06134	0.243993
	1.42858	0.462646	1.60196	0.262677	1.59166	0.431999	1.41929	0.126996	1.30811	0.446883	0.992129	0.272232
	1.43231	0.457129	1.60678	0.266187	1.59066	0.440619	1.43124	0.127254	1.4353	0.410867	0.944356	0.276921
	1.43405	0.451088	1.60663	0.273253	1.58547	0.444545	1.45614	0.12749	1.56809	0.380634	0.926448	0.25616
	1.43164	0.44207	1.60869	0.278773	1.5842	0.445886	1.48651	0.126643	1.70714	0.345423	0.941943	0.217125
	1.43373	0.438246	1.61	0.280377	1.58289	0.44833	1.50725	0.125092	1.83471	0.308979	0.987055	0.16893
	1.43616	0.432267	1.61148	0.283958	1.58204	0.453931	1.53374	0.123216	1.94542	0.280736	1.06261	0.125191
	1.43491	0.424137	1.61294	0.285374	1.58449	0.458155	1.56334	0.119518	2.0379	0.259133	1.17025	0.120935
	1.43613	0.421054	1.60974	0.291154	1.58635	0.461984	1.57841	0.123637	2.09834	0.249478	1.30955	0.172239
	1.43693	0.413672	1.60564	0.295614	1.59427	0.465248	1.60195	0.134546	2.12603	0.251282	1.47032	0.248391
	1.43969	0.405304	1.60332	0.294817	1.59997	0.470661	1.6222	0.148555	2.12103	0.262823	1.63744	0.336999
	1.44287	0.396146	1.60425	0.295025	1.60239	0.479388	1.64034	0.168109	2.09988	0.282618	1.80261	0.429675
	1.44416	0.386343	1.60707	0.295404	1.60723	0.493289	1.64392	0.174168	2.01391	0.303158	1.95021	0.515773
	1.44368	0.378823	1.60741	0.299802	1.61021	0.505841	1.63779	0.17411	1.91331	0.327039	2.06806	0.589818
	1.44241	0.368248	1.60352	0.307485	1.60736	0.513997	1.62107	0.183979	1.79421	0.35587	2.1492	0.645563
	1.4408	0.365288	1.60169	0.312926	1.60323	0.520712	1.59899	0.21297	1.66423	0.387183	2.1875	0.674979
	1.44009	0.365642	1.59935	0.318469	1.59929	0.528428	1.57491	0.239392	1.53108	0.424118	2.18093	0.677066
	1.43942	0.35611	1.59751	0.325663	1.59388	0.537802	1.54551	0.255735	1.40923	0.464141	2.13278	0.654114
	1.43594	0.346139	1.59297	0.331166	1.58861	0.547199	1.51339	0.271359	1.29594	0.508945	2.05457	0.599951
	1.43631	0.347725	1.58719	0.337055	1.58552	0.555461	1.4777	0.285839	1.19428	0.559288	1.9496	0.521368
	1.43977	0.342954	1.58259	0.337872	1.58188	0.563981	1.44518	0.291315	1.11379	0.610152	1.82415	0.427593
	1.43835	0.335247	1.58054	0.339538	1.57694	0.574489	1.42022	0.290948	1.05844	0.65259	1.68914	0.325248
	1.43484	0.333417	1.57908	0.344058	1.57078	0.584658	1.39996	0.298144	1.03693	0.684182	1.55844	0.221983
	1.43628	0.327249	1.57516	0.346648	1.56311	0.591028	1.38285	0.301644	1.02288	0.706434	1.43927	0.136083
	1.43681	0.318939	1.57015	0.349778	1.55799	0.594092	1.38358	0.301818	1.03918	0.713163	1.33172	0.0827705
	1.4357	0.312715	1.57022	0.354439	1.55459	0.599482	1.38269	0.302125	1.0829	0.699355	1.26831	0.076319
	1.43555	0.311778	1.56684	0.360282	1.55417	0.606594	1.38782	0.301641	1.15058	0.665832	1.15033	0.0854405
	1.4345	0.306435	1.56016	0.363025	1.55416	0.609888	1.4086	0.309925	1.23881	0.619892	1.07796	0.102716
	1.43287	0.299044	1.55527	0.362825	1.55439	0.614988	1.43056	0.311884	1.34495	0.569233	1.02204	0.104311
	1.43107	0.296318	1.55092	0.365342	1.55562	0.623826	1.45978	0.310079	1.46258	0.515104	0.988439	0.0945371
	1.43011	0.292767	1.54935	0.375575	1.55525	0.631029	1.48858	0.305291	1.58392	0.459344	0.984098	0.0782712
	1.43117	0.291682	1.5448	0.38321	1.55847	0.641988	1.51858	0.303436	1.69859	0.412176	1.00865	0.0594344
	1.43227	0.283804	1.53836	0.389747	1.55944	0.649202	1.55344	0.311823	1.79924	0.3793	1.04482	0.101928
	1.4301	0.273872	1.53536	0.405965	1.55764	0.653319	1.58804	0.317953	1.88551	0.358649	1.15218	0.173501
	1.42955	0.276552	1.53388	0.41379	1.55787	0.662618	1.62078	0.318849	1.94858	0.353025	1.26735	0.251828
	1.42864	0.274798	1.53348	0.42016	1.55725	0.672674	1.64943	0.324498	1.9743	0.360544	1.40162	0.3346
	1.42981	0.268598	1.53372	0.426126	1.55722	0.68262	1.66857	0.334344	1.96944	0.3768	1.54936	0.416562
	1.42956	0.262726	1.53373	0.437201	1.55597	0.691174	1.68588	0.346269	1.93718	0.395751	1.69281	0.493056
	1.42831	0.25999	1.53066	0.448107	1.55447	0.698799	1.69477	0.374316	1.8711	0.451039	1.82499	0.564704
	1.42801	0.258006	1.52732	0.456697	1.55601	0.705858	1.68916	0.410509	1.78243	0.498159	1.9337	0.629481
	1.4282	0.258744	1.52531	0.464736	1.55626	0.713389	1.67382	0.436111	1.68707	0.548923	2.00874	0.680945
	1.42981	0.255208	1.52144	0.473595	1.55603	0.722194	1.6526	0.443636	1.58054	0.607133	2.04912	0.715352
	1.42982	0.247219	1.51716	0.479747	1.55316	0.73029	1.62851	0.447569	1.47103	0.665574	2.04942	0.727245
	1.4299	0.247073	1.51316	0.483445	1.54635	0.736451	1.59857	0.462508	1.37075	0.719841	2.008	0.71692
	1.43118	0.244859	1.51107	0.492248	1.54042	0.747222	1.56596	0.471133	1.28357	0.768882	1.92986	0.681851
	1.43279	0.242594	1.51011	0.499564	1.53432	0.757483	1.53558	0.478913	1.20874	0.810449	1.83444	0.622789
	1.4341	0.237813	1.50923	0.507442	1.52955	0.765688	1.50476	0.493437	1.14401	0.843005	1.73254	0.54663
	1.43422	0.235712	1.50686	0.512351	1.52779	0.776993	1.4745	0.502474	1.0954	0.856238	1.62642	0.489322
	1.43356	0.234308	1.5077	0.510946	1.52944	0.788555	1.44861	0.496379	1.06672	0.845824	1.52192	0.376057
	1.43623	0.228621	1.50672	0.510997	1.53364	0.799426	1.433	0.472862	1.05657	0.816419	1.42113	0.298425
	1.43759	0.230468	1.50669	0.517456	1.53693	0.809548	1.42856	0.461318	1.06648	0.766452	1.32495	0.238762
	1.44035	0.219722	1.50631	0.522994	1.5375	0.821626	1.4278	0.448921	1.09914	0.701682	1.23711	0.192313
	1.44319	0.216075	1.50625	0.528357	1.53931	0.833011	1.43394	0.438602	1.15465	0.622371	1.15547	0.170882
	1.44388	0.220892	1.51064	0.53129	1.54172	0.840395	1.44848	0.425202	1.22825	0.540559	1.08394	0.16535
	1.44417	0.214983	1.51274	0.533956	1.54249	0.849937	1.46606	0.4166	1.31719	0.468446	1.02923	0.165663
	1.44544	0.210842	1.51182	0.539318	1.54386	0.86027	1.49125	0.418086	1.38559	0.429083	0.992492	0.182429
	1.45047	0.211653	1.51338	0.544759	1.54317	0.869379	1.5223	0.419506	1.5325	0.368938	0.9788	0.215326
	1.45627	0.216348	1.51254	0.547882	1.54374	0.881376	1.55308	0.405182	1.64024	0.345699	0.992464	0.261348
	1.45846	0.216982	1.51307	0.547832	1.54463	0.896798	1.58182	0.400191	1.73742	0.344467	1.03661	0.320144
	1.45934	0.215301	1.51463	0.548065	1.54126	0.915584	1.60778	0.406417	1.81506	0.358183	1.11427	0.385317
	1.46169	0.214175	1.5149	0.546496	1.5382	0.934761	1.63456	0.433372	1.87163	0.388591	1.22424	0.451358
	1.46264	0.214828	1.51698	0.545269	1.53777	0.949337	1.64619	0.463757	1.90137	0.428848	1.3576	0.521084
	1.46615	0.2039	1.51985	0.544735	1.53282	0.963596	1.67329	0.480115	1.89745	0.475211	1.49638	0.582295
	1.47033	0.181559	1.52455	0.545014	1.52726	0.978829	1.68164	0.494055	1.86278	0.527154	1.63082	0.636383
	1.47104	0.191554	1.52988	0.543654	1.52809	0.991856	1.6746	0.513514	1.8042	0.579251	1.75585	0.68633
	1.47115	0.224345	1.53194	0.544922	1.53271	1.00282	1.66302	0.522721	1.72384	0.632603	1.85364	0.730257
	1.47336	0.228348	1.5351	0.548531	1.53334	1.01368	1.64688	0.533156	1.62924	0.686223	1.91321	0.76445
	1.47613	0.213882	1.53918	0.547594	1.53168	1.02112	1.6193	0.547269	1.53274	0.736652	1.931	0.783203
	1.47871	0.205457	1.54131	0.548962	1.53403	1.02726	1.59655	0.550545	1.43763	0.78412	1.9058	0.786949
	1.47979	0.204178	1.54392	0.554926	1.53832	1.03209	1.54398	0.56361	1.34832	0.819894	1.84913	0.774222
	1.48344	0.202501	1.54156	0.559373	1.54285	1.03325	1.50712	0.583105	1.27148	0.845768	1.76923	0.746642
	1.48654	0.200278	1.53983	0.56384	1.54421	1.03646	1.47202	0.585832	1.20382	0.870296	1.67628	0.701017
	1.48781	0.198222	1.53908	0.566332	1.54316	1.04361	1.44095	0.592407	1.15093	0.880175	1.58011	0.639867
	1.49334	0.199876	1.53664	0.565337	1.54146	1.0535	1.41491	0.597928	1.11637	0.870823	1.48933	0.569403
	1.49582	0.20306	1.53041	0.561003	1.53641	1.06332	1.39697	0.578979	1.09474	0.845492	1.40615	0.502335
	1.49888	0.204455	1.52781	0.556948	1.53327	1.07368	1.38393	0.564573	1.08869	0.802947	1.3564	0.445522
	1.50228	0.206374	1.52839	0.557917	1.531	1.08275	1.37864	0.570362	1.10405	0.749953	1.26484	0.402093
	1.50568	0.210305	1.52677	0.558573	1.52614	1.08962	1.38034	0.571016	1.13925	0.691999	1.20082	0.369187
	1.50822	0.214445	1.52394	0.555732	1.52125	1.09805	1.38408	0.56924	1.19555	0.630283	1.14599	0.355581
	1.50989	0.213576	1.5211	0.55245	1.51805	1.11018	1.39792	0.572231	1.27185	0.570868	1.09509	0.357329
	1.5145	0.211523	1.52294	0.552343	1.5155	1.11925	1.42251	0.570134	1.36163	0.519109	1.04974	0.362203
	1.51679	0.209756	1.52185	0.553718	1.50727	1.12209	1.44691	0.57405	1.46107	0.480897	1.01988	0.380501
	1.51982	0.21168	1.51563	0.558937	1.50234	1.12584	1.47369	0.58438	1.56336	0.457925	1.01175	0.41065
	1.52317	0.218252	1.51357	0.562305	1.49982	1.13431	1.50499	0.587917	1.65635	0.452532	1.02745	0.44766
	1.52622	0.223367	1.51504	0.560584	1.50057	1.1362	1.53497	0.590242	1.73446	0.470575	1.07299	0.490712
	1.52729	0.224778	1.51453	0.559583	1.49944	1.13454	1.56451	0.595628	1.79418	0.504577	1.14781	0.521242
	1.5273	0.223272	1.51207	0.563256	1.49914	1.13671	1.59145	0.598858	1.82593	0.550137	1.24293	0.587705
	1.52956	0.231378	1.51006	0.567397	1.49651	1.13491	1.61504	0.609881	1.82834	0.604692	1.35495	0.635118
	1.53244	0.243519	1.50868	0.566068	1.49149	1.13111	1.63013	0.62811	1.80583	0.666781	1.47493	0.680976
	1.53518	0.246189	1.5094	0.566096	1.48936	1.12715	1.63478	0.639642	1.76435	0.728237	1.59087	0.721726
	1.53518	0.248808	1.50862	0.570262	1.48836	1.12515	1.63175	0.651613	1.70483	0.793244	1.6868	0.759122
	1.53437	0.250561	1.50354	0.571044	1.48921	1.12207	1.61867	0.663075	1.62866	0.864111	1.75874	0.792982
	1.53489	0.250525	1.49768	0.568944	1.48769	1.11864	1.59707	0.674644	1.5413	0.926212	1.79901	0.815469
	1.53387	0.253778	1.49467	0.570789	1.48367	1.11645	1.56983	0.680011	1.45227	0.981522	1.79865	0.819754
	1.5327	0.252568	1.49203	0.571332	1.48347	1.11359	1.53577	0.685391	1.36496	1.02782	1.75968	0.804259
	1.53489	0.25298	1.48935	0.570774	1.48075	1.11199	1.49809	0.700229	1.28554	1.05425	1.68763	0.777892
	1.53451	0.257278	1.48558	0.571787	1.47817	1.11291	1.46173	0.708429	1.22069	1.06404	1.59847	0.743074
	1.53246	0.262227	1.48035	0.571917	1.47813	1.11161	1.43907	0.716135	1.16969	1.05763	1.5055	0.694944
	1.5313	0.268601	1.47667	0.571987	1.4737	1.10774	1.39554	0.71718	1.13352	1.04912	1.41969	0.637636
	1.53145	0.273909	1.47322	0.575433	1.47023	1.11049	1.36532	0.716584	1.11251	0.996005	1.34795	0.577625
	1.52974	0.278899	1.47329	0.576492	1.46896	1.11313	1.34962	0.711387	1.10714	0.947716	1.2869	0.521918
	1.52771	0.286658	1.47275	0.581028	1.46577	1.11344	1.34007	0.705486	1.11533	0.887251	1.23428	0.476572
	1.52824	0.296868	1.47136	0.587242	1.45955	1.11396	1.33289	0.691223	1.13687	0.841046	1.19208	0.446578
	1.52812	0.304086	1.47162	0.588632	1.44967	1.1171	1.33183	0.686053	1.17223	0.743711	1.15719	0.42972
	1.52788	0.309419	1.4694	0.588169	1.44297	1.11886	1.33921	0.677462	1.22698	0.676714	1.12445	0.42513
	1.52397	0.315509	1.46893	0.587306	1.43896	1.11676	1.35498	0.676938	1.2749	0.61711	1.09216	0.429958
	1.52015	0.320983	1.46516	0.591161	1.43844	1.1167	1.37925	0.686331	1.38135	0.572558	1.06517	0.448888
	1.51874	0.324325	1.46222	0.597535	1.44203	1.11819	1.40416	0.67644	1.46629	0.546482	1.04716	0.483256
	1.51757	0.329088	1.45971	0.601532	1.44559	1.11928	1.42881	0.677256	1.55002	0.538914	1.04768	0.522592
	1.51559	0.338779	1.45741	0.600602	1.44828	1.12093	1.45811	0.681546	1.62423	0.553161	1.06855	0.565804
	1.512	0.345289	1.45602	0.601721	1.4495	1.12221	1.47763	0.685083	1.68444	0.585119	1.10776	0.616541
	1.51048	0.351285	1.4544	0.605549	1.45165	1.12146	1.51528	0.690838	1.72594	0.630124	1.17026	0.67081
	1.50791	0.35497	1.45553	0.607585	1.4555	1.11939	1.54199	0.695613	1.74417	0.687444	1.24824	0.722059
	1.50488	0.357244	1.45458	0.608242	1.45324	1.11961	1.55987	0.699229	1.7403	0.756488	1.3308	0.771708
	1.50275	0.365417	1.45257	0.608484	1.45355	1.11763	1.57068	0.706996	1.71608	0.840424	1.4146	0.818425
	1.4971	0.373978	1.45094	0.61597	1.454	1.11754	1.57447	0.725318	1.67107	0.931589	1.49383	0.852818
	1.49099	0.378654	1.44833	0.623571	1.45176	1.11821	1.5688	0.735654	1.60526	1.02072	1.55831	0.873901
	1.48928	0.37977	1.44718	0.626974	1.44865	1.1165	1.55819	0.750802	1.52759	1.10992	1.60788	0.888426
	1.4878	0.381248	1.4463	0.632722	1.44324	1.11472	1.53051	0.760381	1.44342	1.19615	1.63465	0.892472
	1.48535	0.389165	1.44405	0.632973	1.43941	1.10795	1.497	0.764706	1.35572	1.27658	1.62507	0.878029
	1.48249	0.399618	1.44236	0.631076	1.43489	1.09832	1.45939	0.770329	1.30207	1.35108	1.59812	0.846836
	1.4784	0.402403	1.43846	0.632748	1.43078	1.0753	1.42236	0.777722	1.20739	1.40801	1.5246	0.803487
	1.47151	0.406623	1.43544	0.635074	1.42941	1.05774	1.38775	0.779033	1.15292	1.43564	1.45078	0.753498
	1.46768	0.413666	1.43538	0.636884	1.42379	1.03727	1.35241	0.780331	1.11286	1.42802	1.36986	0.689488
	1.46462	0.420588	1.43188	0.642358	1.41925	1.01399	1.31619	0.780942	1.0941	1.38456	1.29552	0.626193
	1.45992	0.425239	1.42773	0.653248	1.41883	0.991074	1.28918	0.777026	1.07251	1.31979	1.23732	0.574598
	1.45794	0.433295	1.42491	0.663904	1.41602	0.96732	1.27318	0.773024	1.0747	1.24725	1.19194	0.533303
	1.4553	0.440786	1.42067	0.684073	1.41641	0.943766	1.26287	0.763593	1.08505	1.1734	1.15551	0.506126
	1.44904	0.44451	1.42099	0.705583	1.41735	0.918882	1.2543	0.753617	1.11759	1.10159	1.12544	0.489437
	1.44217	0.452282	1.42338	0.732928	1.41887	0.894899	1.25236	0.759099	1.16484	1.0226	1.10293	0.486007
	1.43943	0.458409	1.42448	0.764243	1.42076	0.873688	1.26204	0.760264	1.22844	0.933905	1.08464	0.492916
	1.43676	0.4656	1.4233	0.789996	1.42072	0.849048	1.27651	0.762967	1.30333	0.848706	1.07039	0.516202
	1.4346	0.467023	1.41937	0.808446	1.42294	0.824604	1.2999	0.763885	1.38541	0.784118	1.05713	0.559743
	1.43322	0.470103	1.4185	0.822338	1.42498	0.80512	1.33489	0.75929	1.46742	0.758438	1.04723	0.614775
	1.42917	0.480288	1.41682	0.829174	1.42313	0.789371	1.36604	0.749695	1.5421	0.787916	1.05218	0.673727
	1.42489	0.484461	1.41531	0.831476	1.42363	0.777222	1.38408	0.751704	1.60404	0.845193	1.0776	0.742279
	1.42423	0.487816	1.41229	0.829637	1.42199	0.759418	1.40137	0.758579	1.65068	0.983746	1.12197	0.812672
	1.42515	0.496468	1.40621	0.829237	1.41839	0.740221	1.4267	0.761573	1.67304	1.11322	1.17979	0.874848
	1.42257	0.503219	1.40212	0.83076	1.41655	0.725918	1.4532	0.771067	1.67221	1.24452	1.2431	0.930943
	1.41913	0.506092	1.40066	0.832446	1.41792	0.709027	1.4702	0.786307	1.65298	1.37943	1.30495	0.979919
	1.41759	0.512262	1.39866	0.832717	1.42197	0.691002	1.47355	0.805263	1.61018	1.51094	1.36546	1.02203
	1.41632	0.519546	1.39422	0.831994	1.41945	0.677298	1.46767	0.820617	1.54668	1.63437	1.42082	1.05084
	1.41519	0.52543	1.39117	0.83289	1.41521	0.669089	1.4593	0.834233	1.46822	1.75619	1.4628	1.06072
	1.41393	0.533132	1.39024	0.83339	1.41395	0.664383	1.44465	0.84976	1.38533	1.87439	1.48809	1.07057
	1.41153	0.537175	1.38899	0.833762	1.40879	0.661715	1.42277	0.867426	1.30315	1.98086	1.48789	1.05834
	1.40956	0.544207	1.3891	0.829661	1.40455	0.664661	1.39092	0.884054	1.22025	2.06662	1.45945	1.02771
	1.40726	0.551119	1.38978	0.82723	1.40007	0.667771	1.34993	0.895422	1.14729	2.11385	1.41024	0.980387
	1.40053	0.554559	1.39007	0.828745	1.39494	0.66753	1.31346	0.905984	1.08923	2.10484	1.34091	0.913228
	1.39904	0.564229	1.38872	0.825201	1.39286	0.667152	1.28	0.920809	1.04089	2.02838	1.26197	0.83606
	1.39642	0.573906	1.38658	0.818311	1.38595	0.664187	1.24586	0.934563	1.00458	1.88049	1.18587	0.758297
	1.39124	0.574352	1.38928	0.812815	1.37879	0.661218	1.2165	0.942241	0.981584	1.6696	1.12003	0.678665
	1.38717	0.582018	1.3874	0.806029	1.37475	0.65737	1.19452	0.944846	0.97006	1.41216	1.07011	0.629121
	1.38644	0.59476	1.38738	0.798204	1.37048	0.653991	1.17884	0.947253	0.974763	1.14139	1.0367	0.534661
	1.38576	0.5999	1.3878	0.788533	1.36652	0.649053	1.17112	0.952274	0.992945	0.884202	1.01966	0.48288
	1.38172	0.605375	1.38491	0.778788	1.36388	0.640593	1.17076	0.954027	1.02432	0.661352	1.01489	0.450713
	1.37616	0.612586	1.3813	0.768721	1.36175	0.63415	1.17553	0.948549	1.05657	0.544633	1.01421	0.438454
	1.3732	0.618267	1.37709	0.752399	1.35973	0.627719	1.18164	0.941059	1.13784	0.379474	1.01288	0.454609
	1.37332	0.62311	1.37317	0.732426	1.35796	0.629005	1.20049	0.934454	1.21028	0.349513	1.01905	0.494594
	1.37425	0.632532	1.36886	0.711245	1.35465	0.63388	1.2324	0.924894	1.28323	0.395563	1.02521	0.550273
	1.3729	0.637849	1.36224	0.69256	1.35321	0.640183	1.26162	0.919825	1.35692	0.463498	1.02922	0.625364
	1.36744	0.639519	1.35381	0.673407	1.35242	0.646979	1.2828	0.919574	1.42282	0.509883	1.0456	0.718445
	1.36402	0.651428	1.34558	0.651589	1.35006	0.654581	1.3004	0.921559	1.47189	0.510808	1.0736	0.816685
	1.36554	0.663032	1.33789	0.624027	1.35016	0.663379	1.32284	0.930524	1.50533	0.468707	1.09998	0.907337
	1.36432	0.66424	1.33169	0.598176	1.34839	0.671738	1.35058	0.941392	1.51523	0.419334	1.15989	0.993448
	1.36036	0.65822	1.32754	0.576843	1.34268	0.682005	1.37319	0.957095	1.50887	0.371108	1.2105	1.07402
	1.35729	0.672453	1.32587	0.552083	1.33798	0.69205	1.38637	0.973195	1.46745	0.276388	1.26128	1.13843
	1.35343	0.682993	1.32657	0.525688	1.33673	0.696514	1.39536	0.991377	1.41483	0.176016	1.30374	1.18739
	1.35284	0.673504	1.32718	0.499967	1.33376	0.697898	1.39583	1.0051	1.35143	0.140402	1.33206	1.21056
	1.35389	0.690601	1.32858	0.478565	1.32997	0.695429	1.39193	1.02205	1.28003	0.207932	1.34711	1.1979
	1.35243	0.703012	1.33	0.457106	1.32751	0.690412	1.38539	1.04205	1.21138	0.320912	1.34292	1.1555
	1.34912	0.695097	1.32878	0.436722	1.32338	0.686621	1.36632	1.05967	1.14673	0.443658	1.3176	1.07826
	1.34489	0.684891	1.32896	0.418668	1.32205	0.68535	1.33653	1.07599	1.08445	0.56504	1.2694	0.969975
	1.34366	0.701864	1.32472	0.396966	1.31692	0.680307	1.30113	1.07819	1.02581	0.669083	1.19843	0.851149
	1.34384	0.72149	1.31875	0.376153	1.30918	0.673731	1.26712	1.07482	0.974747	0.73558	1.11841	0.7223
	1.34189	0.710154	1.31425	0.356805	1.30898	0.670669	1.23885	1.06976	0.935066	0.74891	1.07135	0.594642
	1.33983	0.714314	1.31016	0.345285	1.3022	0.669134	1.21334	1.0561	0.908624	0.701321	0.990471	0.477911
	1.34095	0.722412	1.30525	0.325341	1.29668	0.670207	1.18866	1.03829	0.89275	0.591403	0.945166	0.38193
	1.33964	0.712314	1.29659	0.317477	1.29082	0.671886	1.16433	1.01067	0.884315	0.427421	0.920594	0.315644
	1.33608	0.732001	1.2887	0.31212	1.28462	0.668117	1.14985	0.995746	0.891834	0.241916	0.911884	0.277945
	1.33456	0.74423	1.279	0.306829	1.28353	0.66401	1.15303	0.970596	0.914597	0.14333	0.910109	0.263557
	1.33092	0.739672	1.27129	0.301127	1.28385	0.658732	1.16542	0.93182	0.945932	0.272525	0.913612	0.264105
	1.32652	0.745133	1.26487	0.293921	1.28464	0.649516	1.17719	0.902298	0.988034	0.383194	0.922755	0.277563
	1.32814	0.733594	1.25938	0.28647	1.28643	0.636517	1.18754	0.873048	1.04244	0.571194	0.938007	0.316227
	1.32903	0.729124	1.25339	0.283877	1.28807	0.618626	1.20388	0.843459	1.10258	0.672844	0.952935	0.39103
	1.32646	0.767214	1.24348	0.283068	1.29099	0.603839	1.22675	0.818361	1.1646	0.744394	0.969148	0.498379
	1.32373	0.773862	1.23792	0.276397	1.29584	0.591254	1.25132	0.797327	1.22677	0.769132	0.989559	0.620356
	1.31966	0.763866	1.22894	0.267698	1.29528	0.578822	1.27544	0.781142	1.28	0.748024	1.01267	0.749141
	1.3162	0.770833	1.22119	0.258391	1.28887	0.567484	1.29624	0.762933	1.31797	0.697515	1.04173	0.877697
	1.31551	0.775028	1.21982	0.250329	1.28635	0.559315	1.31804	0.732079	1.33527	0.625879	1.08046	0.996968
	1.31403	0.790684	1.21974	0.243514	1.28209	0.553456	1.34111	0.705233	1.33488	0.545809	1.12262	1.1034
	1.313	0.794195	1.21333	0.235193	1.27512	0.54627	1.36784	0.685975	1.31909	0.489291	1.16295	1.19122
	1.31099	0.799223	1.20779	0.231082	1.26762	0.540664	1.387	0.675272	1.28605	0.477102	1.20043	1.25829
	1.30986	0.803343	1.20672	0.232857	1.2631	0.536484	1.39568	0.674617	1.23996	0.507147	1.22337	1.29651
	1.30977	0.799585	1.20577	0.235089	1.25969	0.533176	1.39798	0.66777	1.1845	0.570012	1.23034	1.29246
	1.30871	0.801157	1.19819	0.238105	1.2568	0.530608	1.39453	0.657184	1.12802	0.655529	1.21862	1.24914
	1.30745	0.792749	1.19104	0.243831	1.25905	0.531311	1.38864	0.649943	1.06997	0.744643	1.18397	1.17001
	1.30445	0.786484	1.18428	0.254542	1.25634	0.53613	1.37438	0.633927	1.01134	0.81847	1.13336	1.05637
	1.30128	0.828988	1.18011	0.266526	1.25411	0.539947	1.35183	0.616906	0.9786	0.869174	1.06944	0.865312
	1.29485	0.849065	1.17571	0.276925	1.2555	0.541935	1.32455	0.605063	0.922374	0.889596	1.00045	0.704728
	1.29338	0.839274	1.16764	0.28891	1.25497	0.54554	1.28779	0.58982	0.888445	0.874381	0.938967	0.550014
	1.29504	0.845512	1.15993	0.30063	1.25605	0.550157	1.26417	0.57537	0.869268	0.810762	0.886621	0.417841
	1.29252	0.834018	1.15247	0.314047	1.25861	0.556142	1.24461	0.550478	0.855565	0.707847	0.84545	0.323579
	1.29467	0.832271	1.1461	0.325193	1.25852	0.561552	1.2242	0.514942	0.845932	0.582212	0.824462	0.277288
	1.2936	0.839001	1.14176	0.342429	1.25781	0.568812	1.20735	0.478439	0.847473	0.453409	0.820476	0.264676
	1.29085	0.835695	1.13795	0.354711	1.25448	0.573884	1.19872	0.442322	0.855263	0.392323	0.826832	0.261564
	1.29022	0.835332	1.13256	0.366831	1.249	0.57509	1.19182	0.400287	0.874714	0.37936	0.839875	0.259911
	1.28719	0.839049	1.12557	0.377659	1.24456	0.578696	1.19916	0.376094	0.909022	0.453057	0.85546	0.268013
	1.2889	0.837065	1.12014	0.393104	1.24028	0.581873	1.22181	0.352616	0.952395	0.544183	0.873821	0.317748
	1.28901	0.833177	1.11443	0.409107	1.23603	0.583953	1.23578	0.313858	1.00382	0.614085	0.892837	0.425239
	1.2869	0.811305	1.10794	0.424818	1.23106	0.584816	1.24751	0.278454	1.05508	0.648696	0.909403	0.568927
	1.28776	0.85329	1.10411	0.444114	1.22639	0.58605	1.26869	0.251692	1.10433	0.647923	0.919088	0.73031
	1.28724	0.884731	1.10465	0.463926	1.22306	0.587906	1.28779	0.239634	1.14909	0.611878	0.93926	0.895921
	1.28634	0.849092	1.10487	0.482767	1.22313	0.589171	1.30149	0.238881	1.17599	0.562943	0.952141	1.05376
	1.28899	0.858089	1.10371	0.505307	1.22636	0.592989	1.32177	0.236861	1.18557	0.531436	0.980766	1.19376
	1.28892	0.852334	1.10338	0.524169	1.22341	0.595281	1.3433	0.244446	1.18367	0.537409	1.00296	1.30701
	1.28879	0.850112	1.10437	0.542091	1.21829	0.59695	1.35977	0.234351	1.16044	0.585939	1.02531	1.39064
	1.28835	0.85304	1.10368	0.563826	1.21799	0.600933	1.37269	0.217497	1.12254	0.656662	1.04305	1.43405
	1.28916	0.845052	1.10448	0.584419	1.21763	0.605144	1.38353	0.234898	1.08551	0.73372	1.04984	1.42956
	1.29209	0.848107	1.09973	0.604635	1.21409	0.609284	1.39142	0.216583	1.04171	0.808107	1.04363	1.37267
	1.29365	0.849556	1.09555	0.622068	1.21309	0.614344	1.3927	0.217276	0.992903	0.869058	1.02148	1.26307
	1.29315	0.845258	1.09634	0.633641	1.21321	0.617493	1.38741	0.262848	0.947623	0.897142	0.98224	1.10786
	1.29236	0.842888	1.09364	0.648513	1.20809	0.619595	1.381	0.258025	0.908899	0.93759	0.931932	0.915774
	1.29243	0.842053	1.08923	0.665425	1.20397	0.624173	1.37176	0.246706	0.877444	0.942868	0.875913	0.709302
	1.29483	0.843404	1.08544	0.674283	1.20352	0.63001	1.3549	0.251192	0.850106	0.924322	0.819643	0.508936
	1.2953	0.843628	1.07931	0.680238	1.20218	0.634118	1.33195	0.265319	0.826827	0.887237	0.770756	0.332807
	1.29287	0.841757	1.069	0.684135	1.20015	0.639014	1.31138	0.264642	0.810075	0.826097	0.732909	0.221447
	1.29216	0.838766	1.06322	0.686243	1.19928	0.64603	1.29178	0.218263	0.805549	0.741546	0.710027	0.2009
	1.2954	0.83409	1.05702	0.688856	1.19476	0.654237	1.27285	0.16597	0.80096	0.640873	0.703539	0.238541
	1.29783	0.83171	1.04815	0.688864	1.18997	0.659917	1.26053	0.15778	0.805838	0.538687	0.713237	0.27331
	1.29446	0.829568	1.04163	0.688151	1.18556	0.672381	1.23825	0.150336	0.81819	0.443112	0.730992	0.281706
	1.29612	0.825963	1.03466	0.686026	1.17828	0.683792	1.21742	0.134011	0.834628	0.370093	0.755825	0.268963
	1.29796	0.824733	1.02683	0.68365	1.17338	0.692371	1.22486	0.142648	0.855144	0.336725	0.784969	0.252851
	1.29555	0.822058	1.02128	0.685419	1.1719	0.705343	1.25222	0.154815	0.883015	0.330712	0.811205	0.277306
	1.29396	0.817367	1.01484	0.684351	1.16967	0.712459	1.25555	0.154741	0.920382	0.344462	0.832597	0.37365
	1.29498	0.81482	1.00745	0.68251	1.16425	0.720273	1.2567	0.150132	0.957656	0.361808	0.851136	0.508533
	1.29649	0.812904	0.999455	0.682976	1.15631	0.7305	1.26353	0.157688	0.98621	0.367999	0.870631	0.656707
	1.29333	0.810537	0.992173	0.679936	1.15234	0.736841	1.27569	0.165999	1.00637	0.365439	0.884139	0.797785
	1.29401	0.809304	0.98694	0.677057	1.15035	0.746698	1.28453	0.167924	1.01438	0.363048	0.893124	0.927257
	1.29793	0.806741	0.982741	0.673785	1.1468	0.749496	1.28957	0.163325	1.00403	0.367605	0.90355	1.03871
	1.29761	0.800735	0.985396	0.668635	1.14409	0.750481	1.29397	0.154532	0.981888	0.384717	0.913011	1.08683
	1.29589	0.794292	0.987788	0.664877	1.13885	0.754124	1.29869	0.160534	0.951138	0.41692	0.918633	1.15726
	1.2932	0.788918	0.986642	0.658411	1.13162	0.759412	1.30352	0.168219	0.913892	0.458356	0.926648	1.15508
	1.29268	0.786025	0.98831	0.649706	1.12759	0.761018	1.30359	0.174471	0.874491	0.499489	0.931509	1.10587
	1.29319	0.783116	0.991402	0.642004	1.12418	0.756695	1.29937	0.196344	0.836211	0.540349	0.924599	1.01401
	1.29219	0.779545	0.993426	0.635333	1.11856	0.753075	1.29638	0.230176	0.803571	0.576054	0.900277	0.885576
	1.29204	0.774839	0.993913	0.62307	1.11544	0.749703	1.2887	0.258112	0.778559	0.602548	0.861752	0.731516
	1.29212	0.770338	0.995467	0.615776	1.11214	0.74728	1.27671	0.279709	0.758556	0.614525	0.811145	0.565857
	1.28916	0.764354	0.997934	0.601606	1.10696	0.745006	1.2636	0.305139	0.745825	0.608628	0.75527	0.40896
	1.28913	0.759213	0.997895	0.591989	1.10408	0.738671	1.24709	0.326303	0.740326	0.590293	0.701502	0.282086
	1.29089	0.751512	0.993787	0.581309	1.0997	0.734167	1.22658	0.345463	0.738678	0.555162	0.652262	0.213565
	1.28642	0.742531	0.987823	0.569753	1.09788	0.733987	1.20529	0.361945	0.746428	0.519587	0.612408	0.226607
	1.28311	0.737098	0.983231	0.558265	1.09173	0.731324	1.18641	0.377615	0.754435	0.441689	0.582967	0.279576
	1.28452	0.729147	0.97988	0.544584	1.08706	0.723529	1.13078	0.400848	0.759623	0.376073	0.567054	0.320013
	1.28676	0.723939	0.97692	0.529002	1.08229	0.716846	1.11121	0.425444	0.781096	0.319739	0.565974	0.34062
	1.28688	0.719024	0.971989	0.514919	1.08127	0.712487	1.11741	0.447924	0.804853	0.290842	0.578132	0.342989
	1.28728	0.71318	0.966088	0.502564	1.07828	0.706061	1.10801	0.461633	0.82139	0.287365	0.604828	0.323423
	1.28462	0.699539	0.960755	0.493405	1.07179	0.697129	1.09196	0.483638	0.854483	0.300719	0.640259	0.309854
	1.28411	0.692019	0.953571	0.487344	1.06861	0.689771	1.07261	0.494399	0.879611	0.326834	0.68266	0.327393
	1.28537	0.688684	0.946553	0.481848	1.06834	0.678102	1.06651	0.503684	0.905086	0.352565	0.72955	0.393346
	1.28119	0.686363	0.943783	0.478784	1.06506	0.662573	1.06024	0.512067	0.928225	0.372635	0.771788	0.494902
	1.27999	0.679246	0.942701	0.4809	1.06046	0.649252	1.05878	0.503545	0.94525	0.393215	0.807445	0.604548
	1.28254	0.674366	0.937529	0.484553	1.05515	0.640927	1.05717	0.492076	0.956486	0.41776	0.833533	0.706828
	1.28315	0.670398	0.931678	0.48703	1.04769	0.62338	1.05811	0.484711	0.948957	0.451117	0.850059	0.797273
	1.28229	0.663386	0.926383	0.490495	1.04553	0.609416	1.05708	0.470601	0.911958	0.491813	0.853911	0.871069
	1.2811	0.659057	0.919249	0.496631	1.04717	0.595607	1.05212	0.463598	0.867286	0.540244	0.845427	0.920527
	1.27931	0.658369	0.919695	0.500942	1.04709	0.583568	1.05159	0.44357	0.814788	0.588139	0.827306	0.943396
	1.27762	0.652576	0.921624	0.502704	1.04635	0.576434	1.05153	0.415793	0.779145	0.632212	0.80395	0.935388
	1.27758	0.645687	0.919353	0.503166	1.04441	0.570758	1.0483	0.415306	0.714651	0.671605	0.779732	0.896034
	1.27816	0.641726	0.920682	0.499004	1.03946	0.564104	1.04796	0.428181	0.673513	0.706816	0.750153	0.824914
	1.27788	0.637639	0.919252	0.491488	1.03643	0.558253	1.04719	0.429638	0.643281	0.73434	0.71207	0.732737
	1.27728	0.632397	0.91628	0.48666	1.03216	0.55254	1.04347	0.436841	0.619118	0.751984	0.683659	0.630472
	1.2742	0.628644	0.914374	0.479757	1.0291	0.545382	1.04031	0.449793	0.604183	0.759734	0.630299	0.525311
	1.27375	0.626455	0.91698	0.471529	1.02647	0.535911	1.0288	0.454373	0.602213	0.756148	0.587364	0.430266
	1.27222	0.62048	0.920671	0.465013	1.01765	0.525894	1.01933	0.456991	0.611087	0.741529	0.547427	0.369354
	1.27119	0.616556	0.916039	0.456158	1.00915	0.514251	1.01412	0.465677	0.629227	0.719809	0.516868	0.352454
	1.2711	0.612158	0.909682	0.450655	1.00364	0.501295	1.00407	0.479644	0.658448	0.693773	0.489042	0.375615
	1.27001	0.607365	0.902875	0.447433	1.00289	0.488104	0.99207	0.487203	0.691148	0.660503	0.465724	0.415082
	1.26889	0.60309	0.896072	0.447821	0.998206	0.475175	0.980147	0.485577	0.723549	0.625504	0.450815	0.448609
	1.26536	0.598909	0.891739	0.450674	0.991497	0.464603	0.971414	0.489643	0.755737	0.593947	0.440227	0.466184
	1.26127	0.594193	0.886178	0.452363	0.99055	0.456333	0.964587	0.500558	0.787169	0.565399	0.438995	0.470663
	1.25937	0.589281	0.881237	0.451723	0.98678	0.449031	0.956698	0.509408	0.810325	0.54119	0.452586	0.468155
	1.25833	0.5909	0.875039	0.452101	0.984664	0.444966	0.951961	0.52144	0.842931	0.523144	0.47879	0.476166
	1.25719	0.589258	0.866496	0.453951	0.986844	0.443979	0.928859	0.531197	0.856683	0.509251	0.522471	0.512266
	1.25455	0.58273	0.857906	0.45613	0.989891	0.444847	0.924993	0.548938	0.86206	0.500803	0.584048	0.574486
	1.25058	0.579405	0.848709	0.457108	0.993499	0.450878	0.950529	0.559561	0.862749	0.505378	0.653618	0.650392
	1.2475	0.579845	0.841202	0.457212	0.99555	0.462554	0.97153	0.578881	0.862213	0.523419	0.72393	0.728514
	1.24704	0.578597	0.835554	0.454533	0.996951	0.476723	0.98684	0.599987	0.842951	0.554238	0.792711	0.803141
	1.24663	0.575243	0.830335	0.452323	0.996362	0.49203	0.99004	0.623362	0.810266	0.593851	0.851333	0.864661
	1.24443	0.573469	0.824578	0.453386	0.995018	0.50649	0.999239	0.642405	0.769074	0.640433	0.894798	0.905987
	1.24174	0.574174	0.818125	0.457647	0.995987	0.522304	1.00629	0.641569	0.71487	0.696609	0.916878	0.92707
	1.24245	0.572164	0.814265	0.46177	0.996185	0.538381	1.0065	0.651279	0.658844	0.755521	0.911505	0.930793
	1.24291	0.569943	0.81129	0.463501	0.994733	0.55128	1.01112	0.707691	0.606255	0.817191	0.87793	0.915168
	1.24073	0.569557	0.806271	0.467712	0.993306	0.5646	1.01991	0.771654	0.562693	0.875903	0.822094	0.883166
	1.23775	0.568384	0.806642	0.472439	0.990216	0.573572	1.03104	0.797231	0.529793	0.926526	0.759559	0.837713
	1.23633	0.568073	0.807648	0.476603	0.987865	0.576884	1.03644	0.818154	0.505996	0.968952	0.689864	0.781445
	1.23207	0.566471	0.805162	0.483573	0.982106	0.577516	1.0378	0.866425	0.49248	0.998371	0.618994	0.713239
	1.23004	0.564877	0.801998	0.491261	0.97748	0.581027	1.04345	0.898585	0.486686	1.00988	0.553979	0.633797
	1.2283	0.56681	0.79674	0.497558	0.976023	0.586432	1.0486	0.933752	0.488762	1.00479	0.498514	0.552197
	1.2266	0.56926	0.795356	0.503615	0.973757	0.591131	1.04757	0.953386	0.501739	0.984292	0.459023	0.476153
	1.22601	0.570088	0.796929	0.514234	0.967751	0.600378	1.04829	0.971131	0.525987	0.947235	0.437301	0.418668
	1.22507	0.571122	0.79909	0.530696	0.960852	0.611937	1.04922	1.01314	0.560145	0.900366	0.4197	0.402249
	1.22169	0.570709	0.797848	0.551581	0.955777	0.62385	1.04292	1.03176	0.610768	0.846598	0.413585	0.420554
	1.21945	0.56726	0.793286	0.571777	0.952013	0.63808	1.03594	1.03066	0.672115	0.785509	0.415927	0.456553
	1.21754	0.564426	0.786682	0.589862	0.951296	0.650463	1.0323	1.04025	0.73776	0.721379	0.411704	0.478994
	1.21353	0.565373	0.78355	0.613782	0.950835	0.664043	1.02867	1.04746	0.806977	0.658606	0.405569	0.511735
	1.21109	0.563626	0.780941	0.641106	0.949017	0.679924	1.02336	1.0567	0.867991	0.603342	0.406029	0.51812
	1.21191	0.55931	0.775458	0.66685	0.946983	0.696606	1.02334	1.05981	0.919089	0.563214	0.418394	0.533983
	1.21133	0.558461	0.772482	0.694088	0.950742	0.711124	1.02334	1.06576	0.951384	0.534387	0.445118	0.557446
	1.20835	0.55668	0.768974	0.718514	0.952775	0.720776	1.02155	1.06618	0.958445	0.52348	0.491042	0.606541
	1.20765	0.555017	0.7619	0.740813	0.949512	0.730114	1.02377	1.06607	0.942516	0.538703	0.559571	0.67634
	1.20473	0.554207	0.756217	0.762709	0.94654	0.748158	1.02665	1.067	0.906562	0.572486	0.641104	0.757828
	1.20342	0.550266	0.750347	0.784335	0.945786	0.761726	1.03617	1.06712	0.849784	0.620721	0.73418	0.83632
	1.20387	0.546349	0.741206	0.808082	0.946988	0.775383	1.04342	1.06993	0.778666	0.682594	0.826609	0.89903
	1.20091	0.54532	0.734416	0.828079	0.943897	0.785614	1.04463	1.07184	0.707621	0.751316	0.902991	0.942951
	1.19732	0.543839	0.729208	0.842695	0.943033	0.795349	1.0517	1.06874	0.63691	0.818324	0.958322	0.969619
	1.19614	0.542409	0.724671	0.855071	0.940453	0.801537	1.05759	1.06331	0.569368	0.876198	0.986202	0.974184
	1.1938	0.542465	0.718705	0.868162	0.935747	0.809927	1.06032	1.05739	0.513655	0.924896	0.974411	0.957018
	1.19039	0.541736	0.715761	0.881585	0.933789	0.817311	1.06883	1.05004	0.484495	0.951012	0.923194	0.921439
	1.18895	0.542295	0.715186	0.895488	0.934917	0.818551	1.07531	1.043	0.445537	0.981034	0.840115	0.867469
	1.18724	0.544942	0.717143	0.907229	0.937213	0.822357	1.07947	1.03363	0.431884	0.987706	0.733569	0.800539
	1.1849	0.546623	0.721953	0.91826	0.933749	0.826171	1.08363	1.02402	0.425917	0.986547	0.614388	0.725173
	1.18388	0.544848	0.725007	0.933543	0.927174	0.832743	1.08538	1.01101	0.424931	0.97865	0.503951	0.639851
	1.18044	0.546124	0.72575	0.950211	0.923599	0.837246	1.08811	0.992263	0.428099	0.944609	0.424257	0.580476
	1.17539	0.547159	0.727215	0.967813	0.916718	0.841904	1.08784	0.977316	0.434789	0.909947	0.376949	0.474592
	1.17426	0.548244	0.730113	0.98518	0.911767	0.849376	1.08651	0.961115	0.450097	0.867452	0.362187	0.421383
	1.172	0.554107	0.732584	0.99991	0.908833	0.855339	1.08668	0.946691	0.477626	0.830353	0.358402	0.401599
	1.16917	0.5581	0.735323	1.01829	0.906957	0.861309	1.08566	0.929919	0.514775	0.749018	0.369964	0.40678
	1.16678	0.55867	0.736585	1.03946	0.905088	0.868605	1.08466	0.908735	0.566489	0.684631	0.378797	0.429286
	1.16303	0.559315	0.736388	1.05058	0.904636	0.875156	1.08047	0.891829	0.635386	0.618136	0.379613	0.446993
	1.16212	0.563416	0.735456	1.07348	0.901816	0.877749	1.07335	0.874027	0.720263	0.554203	0.371662	0.463858
	1.16324	0.565954	0.733578	1.08903	0.899929	0.881574	1.08087	0.860768	0.811756	0.496439	0.363857	0.485654
	1.16288	0.56642	0.729311	1.0975	0.898475	0.882712	1.08975	0.8479	0.905914	0.458455	0.367486	0.52452
	1.15892	0.57209	0.725584	1.11267	0.895507	0.877877	1.08956	0.836631	0.991173	0.449765	0.386429	0.580004
	1.15806	0.579224	0.721973	1.12299	0.889676	0.873465	1.08788	0.826419	1.05213	0.468689	0.426992	0.644595
	1.15621	0.583098	0.718177	1.12908	0.888986	0.868392	1.08542	0.813723	1.0774	0.51018	0.487842	0.713932
	1.15377	0.586883	0.711052	1.1315	0.890743	0.863634	1.08753	0.801193	1.05769	0.569767	0.565705	0.775899
	1.15485	0.592044	0.704316	1.13296	0.884369	0.862397	1.08633	0.789381	1.01444	0.648508	0.661099	0.818378
	1.15489	0.596919	0.700171	1.1312	0.879619	0.859848	1.08558	0.783157	0.897425	0.732949	0.729153	0.841262
	1.15455	0.60133	0.698545	1.12306	0.876036	0.856133	1.08271	0.779207	0.774197	0.817005	0.873916	0.848673
	1.15314	0.607313	0.693142	1.11111	0.873216	0.855782	1.0804	0.769614	0.647819	0.893539	0.973654	0.844961
	1.15147	0.613338	0.686913	1.098	0.871864	0.851118	1.07805	0.751134	0.536535	0.951516	1.0413	0.829174
	1.14891	0.615581	0.68381	1.08528	0.871499	0.843081	1.07509	0.742702	0.451613	0.992723	1.07133	0.808055
	1.14674	0.622723	0.679203	1.07278	0.871771	0.838291	1.07049	0.741038	0.39884	1.01729	1.05861	0.781251
	1.14478	0.632589	0.67733	1.06072	0.866901	0.832123	1.06201	0.732881	0.368861	1.01975	1.01921	0.750875
	1.14006	0.638177	0.67621	1.048	0.863439	0.829583	1.0593	0.720921	0.355059	1.01791	0.878273	0.721705
	1.13723	0.644749	0.671188	1.03641	0.860463	0.825972	1.05677	0.715571	0.350876	1.00432	0.731871	0.690114
	1.1377	0.652757	0.665504	1.02369	0.858774	0.823384	1.0526	0.712908	0.351502	0.978053	0.577374	0.652693
	1.1375	0.658507	0.662436	1.01049	0.857381	0.822715	1.05232	0.722651	0.352851	0.9489	0.439399	0.613438
	1.13611	0.661469	0.663503	0.998748	0.856909	0.823347	1.04899	0.733665	0.364522	0.923666	0.344818	0.571316
	1.13125	0.667174	0.665525	0.984521	0.851703	0.82588	1.0419	0.715247	0.385176	0.867686	0.308842	0.525752
	1.12995	0.671721	0.662693	0.97308	0.845953	0.832548	1.03843	0.723355	0.405829	0.817285	0.311713	0.493813
	1.12903	0.676469	0.658274	0.963582	0.841764	0.840172	1.03658	0.749853	0.43681	0.764217	0.343012	0.479633
	1.12697	0.680197	0.656572	0.947078	0.835342	0.845428	1.03425	0.765286	0.48116	0.716123	0.364007	0.483536
	1.12611	0.681928	0.653515	0.934088	0.826626	0.851235	1.03369	0.757711	0.5354	0.676477	0.374671	0.503649
	1.12319	0.685595	0.650116	0.919249	0.817217	0.855855	1.03142	0.754519	0.600578	0.649578	0.372395	0.53252
	1.1199	0.689749	0.651886	0.907605	0.810201	0.860448	1.02971	0.781612	0.677405	0.643573	0.364602	0.572794
	1.11871	0.693424	0.651003	0.887772	0.804198	0.861254	1.02696	0.826987	0.762528	0.655309	0.35778	0.607425
	1.11777	0.695069	0.64786	0.866572	0.796214	0.855161	1.02606	0.833243	0.850354	0.688643	0.360148	0.686005
	1.11699	0.69459	0.647278	0.85577	0.789681	0.85121	1.01492	0.832748	0.93523	0.746283	0.386798	0.749276
	1.11559	0.694589	0.646757	0.852522	0.784695	0.846499	1.00672	0.837637	0.998781	0.824163	0.441383	0.805034
	1.11259	0.695392	0.645007	0.85451	0.779779	0.83839	1.01815	0.834114	1.0273	0.915501	0.52186	0.851208
	1.10908	0.69782	0.642726	0.85286	0.774419	0.828124	1.0195	0.838437	1.0148	1.01136	0.617756	0.884183
	1.10674	0.699593	0.637242	0.84198	0.772149	0.81882	1.01353	0.840912	0.954629	1.10156	0.725731	0.901978
	1.10396	0.699169	0.634051	0.831089	0.765328	0.815209	1.0043	0.837326	0.847323	1.17356	0.844804	0.909359
	1.10066	0.698585	0.634378	0.823877	0.763292	0.814742	0.991219	0.834972	0.714592	1.22125	0.960596	0.903437
	1.09851	0.700472	0.630954	0.823487	0.759703	0.813753	0.978987	0.839552	0.578505	1.24334	1.05871	0.891606
	1.09415	0.705163	0.624958	0.827293	0.755381	0.814311	0.970568	0.843771	0.465017	1.23526	1.12865	0.871369
	1.0898	0.705485	0.619848	0.82693	0.752598	0.817787	0.960948	0.840133	0.394594	1.19798	1.16095	0.841031
	1.0882	0.703953	0.617143	0.823393	0.749875	0.825434	0.95083	0.839775	0.372782	1.14124	1.14149	0.809346
	1.08913	0.706363	0.614983	0.816806	0.746345	0.836759	0.939942	0.845961	0.367088	1.06993	1.06689	0.77453
	1.0846	0.708069	0.612194	0.814248	0.743534	0.84995	0.930235	0.837721	0.377961	0.994019	0.937846	0.740852
	1.08287	0.710439	0.610862	0.815195	0.741806	0.864285	0.920134	0.832077	0.383667	0.920942	0.825191	0.710849
	1.08149	0.7125	0.603476	0.824008	0.737747	0.87038	0.915465	0.843324	0.383215	0.854867	0.586441	0.689889
	1.08047	0.716203	0.597881	0.835189	0.724697	0.872812	0.909604	0.859466	0.378844	0.819415	0.424962	0.685365
	1.07617	0.713742	0.594852	0.844523	0.717159	0.877785	0.902704	0.858712	0.377145	0.767246	0.319561	0.68651
	1.06968	0.713934	0.592443	0.854867	0.713827	0.879847	0.902627	0.865407	0.386982	0.750988	0.297998	0.695731
	1.06677	0.706967	0.589918	0.869045	0.710816	0.878075	0.898317	0.89151	0.411719	0.755538	0.334557	0.72576
	1.06486	0.710207	0.582084	0.883476	0.706373	0.875523	0.890857	0.916197	0.449797	0.778653	0.375661	0.762764
	1.06201	0.715567	0.580317	0.90108	0.700387	0.869311	0.890446	0.939403	0.500465	0.822927	0.399767	0.805823
	1.06001	0.71704	0.577046	0.917581	0.693743	0.861138	0.892882	0.965627	0.561735	0.883015	0.409205	0.854823
	1.0595	0.709504	0.569558	0.926764	0.688685	0.852056	0.892832	0.994453	0.635871	0.954259	0.400766	0.908603
	1.05377	0.707555	0.564848	0.938886	0.686778	0.84131	0.89661	1.02499	0.721781	1.03585	0.380768	0.960606
	1.04971	0.714377	0.560439	0.952832	0.687097	0.831609	0.898989	1.06382	0.8127	1.12234	0.362005	1.01079
	1.04964	0.713787	0.555087	0.965644	0.686646	0.824467	0.899435	1.0987	0.905642	1.21269	0.356244	1.05201
	1.04567	0.70865	0.55058	0.983941	0.681878	0.820009	0.896656	1.12383	0.991342	1.309	0.381557	1.07925
	1.04255	0.709611	0.545633	1.00716	0.673728	0.816859	0.893695	1.14499	1.05546	1.40403	0.441031	1.09162
	1.04022	0.704924	0.541145	1.02833	0.669752	0.818213	0.894469	1.16231	1.08511	1.48918	0.49202	1.08869
	1.03586	0.696715	0.538026	1.04534	0.667829	0.822046	0.88694	1.19516	1.07007	1.56328	0.617382	1.0764
	1.03388	0.6991	0.531397	1.06215	0.662368	0.829084	0.87549	1.24234	1.00326	1.62054	0.688958	1.06026
	1.0319	0.693918	0.525802	1.08051	0.655934	0.843166	0.87062	1.2563	0.884181	1.6518	0.848621	1.04295
	1.02751	0.693432	0.52486	1.09664	0.65132	0.862639	0.863252	1.27398	0.726256	1.65684	0.965031	1.02689
	1.02353	0.694642	0.524271	1.11076	0.647809	0.884174	0.854392	1.29326	0.558658	1.63919	1.06435	1.01261
	1.02166	0.683818	0.520233	1.12036	0.643845	0.903647	0.843973	1.28472	0.418068	1.57202	1.1367	1.00204
	1.01994	0.682544	0.51772	1.12627	0.637709	0.914325	0.832236	1.2952	0.33286	1.49209	1.1692	0.977279
	1.01347	0.67334	0.514199	1.1303	0.634323	0.943134	0.819976	1.30136	0.31467	1.4362	1.15047	0.957252
	1.0082	0.66933	0.509563	1.13266	0.634057	0.964207	0.807067	1.30464	0.334278	1.32483	1.07244	0.939844
	1.00435	0.668938	0.508375	1.13651	0.63149	0.977672	0.801219	1.30891	0.36221	1.2457	0.936529	0.928616
	1.00035	0.663019	0.505828	1.14368	0.629258	0.988388	0.79493	1.32668	0.378684	1.17632	0.760432	0.927663
	0.99709	0.659714	0.50084	1.1461	0.628145	0.996501	0.790114	1.32654	0.373135	1.12041	0.568378	0.939639
	0.993428	0.659602	0.501135	1.14772	0.625527	1.00083	0.799942	1.33438	0.352032	1.08095	0.393639	0.964137
	0.989492	0.657849	0.50122	1.15048	0.622482	1.00296	0.781807	1.3451	0.33032	1.059	0.278456	0.995391
	0.984146	0.652964	0.497282	1.1512	0.62131	1.00606	0.771858	1.33333	0.322819	1.0606	0.257683	1.03011
	0.980171	0.648225	0.495668	1.15535	0.622153	1.0099	0.780902	1.33571	0.344785	1.07771	0.305172	1.06992
	0.977264	0.64424	0.496982	1.15851	0.620639	1.01042	0.76265	1.34017	0.393379	1.10918	0.347324	1.11574
	0.973235	0.638689	0.496043	1.15852	0.61771	1.01097	0.763073	1.33819	0.459731	1.15422	0.368439	1.16623
	0.968759	0.633549	0.49381	1.15813	0.617037	1.01422	0.781668	1.33956	0.544368	1.21127	0.368019	1.21524
	0.964296	0.62878	0.492885	1.15885	0.612549	1.01686	0.796546	1.34981	0.638205	1.28085	0.356965	1.26114
	0.958982	0.623441	0.488803	1.16007	0.606938	1.02258	0.78296	1.36354	0.740708	1.35433	0.346369	1.30044
	0.952283	0.62195	0.485012	1.16039	0.605383	1.02859	0.762198	1.37884	0.849526	1.43093	0.343215	1.32182
	0.946345	0.622263	0.483086	1.16173	0.60068	1.0347	0.769022	1.39428	0.952395	1.51049	0.360222	1.32244
	0.940718	0.626464	0.481558	1.1627	0.59656	1.04131	0.776893	1.40727	1.03723	1.59007	0.407412	1.30553
	0.935105	0.626879	0.481393	1.1627	0.59432	1.04951	0.777818	1.41555	1.10069	1.66945	0.482261	1.27103
	0.930663	0.619551	0.479455	1.1646	0.591501	1.06266	0.791001	1.43752	1.13075	1.73789	0.578209	1.22607
	0.925845	0.623008	0.476917	1.16663	0.587997	1.07772	0.772136	1.45123	1.10908	1.78939	0.688559	1.18139
	0.921761	0.630038	0.474092	1.17185	0.58702	1.09434	0.737644	1.45988	1.0544	1.81931	0.765831	1.14118
	0.916158	0.632396	0.472043	1.17905	0.585552	1.11543	0.734529	1.4634	0.893032	1.82647	0.919126	1.10127
	0.910533	0.634641	0.47016	1.18877	0.581442	1.14013	0.746332	1.46316	0.714477	1.8135	1.0233	1.06527
	0.90701	0.63467	0.468098	1.19867	0.578177	1.16179	0.729043	1.46242	0.588222	1.77987	1.11401	1.03768
	0.900741	0.637734	0.465188	1.20677	0.575444	1.18357	0.69045	1.46104	0.380008	1.74634	1.17802	1.01603
	0.896344	0.640957	0.461034	1.21071	0.5707	1.20983	0.693555	1.45941	0.310517	1.65276	1.20255	1.00706
	0.888517	0.64133	0.458326	1.21013	0.56315	1.23347	0.680949	1.45565	0.329356	1.56163	1.16571	1.00759
	0.88159	0.64069	0.457819	1.20968	0.554892	1.25414	0.657189	1.44858	0.376284	1.46409	1.07139	1.01534
	0.875892	0.638367	0.457001	1.20791	0.547871	1.27504	0.683121	1.44118	0.410325	1.36123	0.920561	1.03743
	0.870372	0.638691	0.45265	1.2016	0.541025	1.28739	0.678455	1.43486	0.415998	1.25853	0.726104	1.06847
	0.867129	0.638776	0.451829	1.19281	0.535584	1.3078	0.653754	1.42761	0.395665	1.16586	0.528691	1.10548
	0.863073	0.635186	0.452765	1.18438	0.529248	1.32176	0.667382	1.41615	0.357551	1.09185	0.355355	1.15132
	0.857633	0.631323	0.453086	1.17772	0.520368	1.33595	0.663784	1.41176	0.313514	1.05449	0.247274	1.18747
	0.850912	0.629794	0.452675	1.1732	0.513505	1.33917	0.650191	1.4117	0.285601	1.02306	0.236526	1.2655
	0.842385	0.632325	0.452523	1.1721	0.507245	1.34199	0.668852	1.41134	0.294963	1.04857	0.275969	1.32265
	0.836721	0.63344	0.454583	1.17646	0.501788	1.34975	0.668833	1.41553	0.347125	1.11065	0.301648	1.37578
	0.831991	0.632884	0.455418	1.18366	0.498055	1.35529	0.658353	1.41671	0.397997	1.20865	0.329742	1.42037
	0.824741	0.633702	0.455236	1.19067	0.49368	1.35887	0.664125	1.42294	0.51835	1.33227	0.325821	1.46203
	0.81828	0.635662	0.455359	1.20438	0.489961	1.36412	0.678101	1.43207	0.621487	1.47635	0.313797	1.49703
	0.815006	0.637318	0.453137	1.22342	0.488329	1.36824	0.685198	1.44924	0.733112	1.63047	0.313994	1.51454
	0.811301	0.640781	0.450179	1.23594	0.484611	1.36981	0.682747	1.47638	0.8467	1.7822	0.344043	1.51483
	0.804786	0.644784	0.449641	1.2447	0.482654	1.37166	0.665995	1.49838	0.950514	1.91812	0.403672	1.49237
	0.797437	0.647399	0.447574	1.25084	0.480986	1.37622	0.649667	1.51335	1.0413	2.02765	0.48048	1.449
	0.789533	0.650417	0.447121	1.25579	0.477557	1.38086	0.643185	1.52581	1.10601	2.12432	0.572261	1.39339
	0.785518	0.653668	0.448683	1.26055	0.472931	1.38509	0.636566	1.53355	1.13231	2.20525	0.674621	1.33208
	0.781479	0.65847	0.448785	1.2627	0.468212	1.3912	0.629581	1.54097	1.11277	2.25345	0.781249	1.26903
	0.773788	0.662974	0.448475	1.26815	0.467674	1.39685	0.619034	1.54841	1.03502	2.26457	0.88568	1.21292
	0.766515	0.668361	0.447066	1.27702	0.463161	1.40501	0.606049	1.54885	0.89144	2.24007	0.978523	1.16461
	0.75837	0.674507	0.445961	1.28636	0.455196	1.41792	0.598724	1.55204	0.759771	2.18422	1.05541	1.12368
	0.750756	0.67586	0.447385	1.30097	0.453803	1.43248	0.591437	1.54969	0.489548	2.10599	1.11262	1.09396
	0.745117	0.679701	0.447772	1.31922	0.44998	1.44649	0.564694	1.54306	0.301644	2.00841	1.13675	1.07731
	0.74097	0.686989	0.447615	1.33782	0.446782	1.45615	0.542968	1.5386	0.203937	1.90324	1.12072	1.07472
	0.733776	0.695214	0.448264	1.36062	0.444546	1.46205	0.551496	1.52387	0.243123	1.83469	1.06036	1.08583
	0.725659	0.703495	0.447094	1.38373	0.438772	1.46635	0.540596	1.51751	0.317109	1.69742	0.95548	1.1092
	0.720162	0.708651	0.447705	1.40447	0.43591	1.47042	0.51783	1.51727	0.365407	1.6044	0.818805	1.142
	0.716056	0.714809	0.448212	1.42239	0.432297	1.47179	0.514657	1.5226	0.377064	1.52837	0.665989	1.18251
	0.711473	0.72333	0.447518	1.43912	0.429907	1.46978	0.512404	1.51803	0.346088	1.47855	0.513976	1.22817
	0.703814	0.730871	0.447604	1.46104	0.428785	1.4689	0.519206	1.51172	0.287216	1.46314	0.387656	1.27488
	0.695795	0.738813	0.450262	1.48133	0.430556	1.46689	0.51517	1.52613	0.244461	1.48218	0.315666	1.32267
	0.688111	0.749482	0.451868	1.49926	0.430357	1.46388	0.509368	1.52494	0.198539	1.54555	0.29948	1.37149
	0.683404	0.760179	0.452566	1.51667	0.425093	1.46314	0.518999	1.5454	0.247038	1.64338	0.315597	1.41891
	0.677912	0.772054	0.455399	1.52933	0.416731	1.46239	0.535699	1.57355	0.351969	1.75584	0.334867	1.4621
	0.670967	0.782999	0.456979	1.54388	0.410889	1.46278	0.545648	1.58867	0.476128	1.88085	0.34615	1.50044
	0.663835	0.791866	0.459244	1.56157	0.409553	1.46756	0.56834	1.60357	0.607759	2.00605	0.355378	1.52666
	0.656011	0.802388	0.460662	1.57984	0.406831	1.47162	0.573293	1.62219	0.743217	2.1202	0.385618	1.53523
	0.650906	0.811394	0.46353	1.59974	0.406278	1.47857	0.569159	1.64952	0.873022	2.21897	0.432083	1.52475
	0.646895	0.831124	0.471112	1.62229	0.406445	1.4875	0.567018	1.67493	0.994808	2.29927	0.506616	1.49292
	0.641772	0.843486	0.473373	1.64596	0.402313	1.49126	0.560592	1.7025	1.10819	2.36559	0.599842	1.44568
	0.640108	0.858482	0.472349	1.6659	0.399369	1.49749	0.54948	1.73898	1.20299	2.4253	0.706609	1.37867
	0.632653	0.870781	0.474414	1.68625	0.397196	1.49889	0.539094	1.76826	1.26566	2.47233	0.822712	1.29523
	0.626641	0.878515	0.477055	1.70824	0.39729	1.50004	0.530604	1.77888	1.28563	2.49515	0.945811	1.20919
	0.624333	0.894037	0.478964	1.72554	0.39756	1.50351	0.518597	1.79697	1.2519	2.48822	1.07046	1.12607
	0.617899	0.908473	0.479989	1.74062	0.400297	1.50598	0.509362	1.81278	1.15346	2.4462	1.1872	1.0495
	0.611328	0.9112	0.481846	1.75949	0.404077	1.5089	0.503827	1.82387	0.997693	2.36984	1.2891	0.983856
	0.603791	0.934183	0.483296	1.77312	0.401336	1.51484	0.490378	1.84176	0.795254	2.25637	1.36679	0.937827
	0.601043	0.943466	0.486947	1.77798	0.397229	1.5246	0.482742	1.8512	0.582148	2.11842	1.40431	0.918082
	0.598715	0.951531	0.488542	1.7843	0.394711	1.53418	0.485773	1.85169	0.394455	1.97085	1.39341	0.921212
	0.592546	0.970522	0.490053	1.78962	0.392214	1.54573	0.486636	1.83546	0.266832	1.81461	1.33197	0.945974
	0.585592	0.985486	0.491585	1.78938	0.392788	1.55577	0.477054	1.80203	0.235998	1.66254	1.22311	0.990861
	0.579037	0.996781	0.492921	1.78672	0.391816	1.56589	0.468863	1.7903	0.256616	1.53098	1.07705	1.05227
	0.576123	1.00225	0.491502	1.78613	0.390901	1.57831	0.460629	1.78763	0.269295	1.42482	0.903942	1.12521
	0.57154	1.01033	0.492957	1.78732	0.387521	1.586	0.46077	1.78245	0.254632	1.34999	0.722212	1.20703
	0.566477	1.02406	0.498665	1.78774	0.383082	1.59495	0.469424	1.78615	0.211558	1.31245	0.563256	1.29274
	0.563406	1.03584	0.50083	1.78771	0.381033	1.60017	0.474807	1.77942	0.165691	1.31184	0.451737	1.37545
	0.558127	1.04597	0.505194	1.78926	0.380748	1.60219	0.455716	1.75782	0.170523	1.34754	0.39283	1.44907
	0.553309	1.05443	0.509456	1.7854	0.380463	1.60482	0.458669	1.7541	0.250362	1.41816	0.374826	1.51045
	0.548424	1.06091	0.512341	1.78032	0.375478	1.61239	0.495126	1.756	0.36221	1.52273	0.377125	1.56288
	0.543982	1.07039	0.516739	1.78015	0.373952	1.62767	0.51176	1.75437	0.483062	1.65754	0.386144	1.60299
	0.531441	1.08024	0.523333	1.78413	0.380088	1.63882	0.5314	1.7575	0.608496	1.80844	0.396593	1.6222
	0.521273	1.08433	0.529706	1.79213	0.383993	1.65063	0.548997	1.77174	0.736826	1.9553	0.416354	1.61772
	0.519471	1.08972	0.534711	1.79756	0.383894	1.66184	0.557501	1.79117	0.866348	2.09067	0.455642	1.58952
	0.521282	1.09932	0.538965	1.79585	0.38332	1.67255	0.5637	1.81091	0.947646	2.20878	0.523507	1.5332
	0.525303	1.10789	0.542537	1.79053	0.386131	1.68319	0.564806	1.8292	1.0994	2.29726	0.622287	1.45304
	0.525551	1.11775	0.545335	1.79072	0.388362	1.69116	0.551872	1.84313	1.18763	2.34555	0.73637	1.35535
	0.527316	1.12561	0.546299	1.79136	0.387755	1.69941	0.535176	1.8635	1.25253	2.35195	0.859222	1.25376
	0.525411	1.12956	0.549332	1.78842	0.389783	1.70653	0.51925	1.88608	1.28026	2.32612	0.981806	1.15604
	0.517781	1.13617	0.55375	1.7874	0.39255	1.71187	0.505218	1.90646	1.25814	2.24364	1.10014	1.07296
	0.515454	1.14656	0.555089	1.78707	0.39295	1.7161	0.496997	1.92367	1.18733	2.13352	1.20949	1.02008
	0.5137	1.1551	0.555483	1.78441	0.392407	1.7189	0.489254	1.93319	1.06262	1.99939	1.29435	0.994584
	0.510649	1.16293	0.556051	1.78118	0.391031	1.72426	0.483984	1.94063	0.892299	1.85811	1.34644	0.996899
	0.506389	1.16579	0.55623	1.7821	0.39141	1.73369	0.487539	1.94061	0.703808	1.71649	1.3628	1.02058
	0.499162	1.16578	0.559652	1.78678	0.395195	1.74103	0.494771	1.93189	0.519988	1.62799	1.33824	1.06089
	0.496698	1.17008	0.560216	1.79039	0.392014	1.7481	0.493763	1.91479	0.372433	1.47227	1.2639	1.11884
	0.495364	1.1764	0.561712	1.7967	0.39066	1.75582	0.446802	1.89049	0.282531	1.37072	1.14657	1.19348
	0.490888	1.17904	0.566507	1.80784	0.391008	1.76068	0.447235	1.87281	0.25491	1.28651	0.997477	1.27945
	0.486714	1.18312	0.568964	1.81928	0.396621	1.76549	0.488439	1.8591	0.239833	1.22146	0.823927	1.36761
	0.483861	1.19248	0.572711	1.82836	0.400377	1.76814	0.476972	1.83557	0.225278	1.18092	0.650176	1.45306
	0.480861	1.19525	0.574976	1.85008	0.403073	1.77048	0.466083	1.81028	0.206403	1.16446	0.504525	1.53093
	0.47725	1.1943	0.574957	1.86189	0.40694	1.77305	0.478685	1.7849	0.181813	1.1725	0.402686	1.60084
	0.472585	1.20111	0.579519	1.87226	0.408089	1.77416	0.491386	1.75818	0.201214	1.21632	0.353426	1.66249
	0.467344	1.20927	0.584632	1.88784	0.409121	1.77751	0.503655	1.7425	0.303067	1.30307	0.341367	1.69831
	0.463615	1.21676	0.588257	1.90291	0.413128	1.78021	0.523812	1.73682	0.410561	1.42618	0.342732	1.75752
	0.464384	1.22337	0.594532	1.91596	0.413976	1.78495	0.538162	1.73517	0.529557	1.58578	0.352028	1.7855
	0.46468	1.22586	0.597369	1.92013	0.415263	1.79107	0.55614	1.7404	0.611482	1.76862	0.371614	1.80446
	0.459679	1.22823	0.598869	1.94321	0.418595	1.79422	0.583179	1.75128	0.773421	1.9527	0.405449	1.80796
	0.460527	1.23208	0.600605	1.9562	0.42355	1.7986	0.597323	1.76171	0.890983	2.12349	0.457249	1.7836
	0.458711	1.23365	0.603927	1.96513	0.429962	1.80447	0.600196	1.78328	1.00523	2.26935	0.533568	1.72537
	0.454927	1.23808	0.609989	1.96987	0.434692	1.80889	0.602253	1.80031	1.10747	2.38681	0.632807	1.63815
	0.45388	1.24421	0.615243	1.97804	0.436506	1.81253	0.587658	1.81441	1.19307	2.46434	0.741988	1.53463
	0.44944	1.2506	0.618856	1.98501	0.438466	1.81266	0.567468	1.82282	1.25608	2.49899	0.856525	1.42615
	0.450554	1.25941	0.624618	1.98757	0.440975	1.81607	0.560565	1.82947	1.28995	2.49701	0.975733	1.32428
	0.449459	1.26529	0.63409	1.98925	0.449723	1.8266	0.530134	1.83629	1.28281	2.47532	1.09642	1.23401
	0.442643	1.27011	0.641588	1.99623	0.451679	1.8399	0.50691	1.84696	1.22748	2.40704	1.2098	1.16287
	0.441135	1.27335	0.646948	2.00253	0.451451	1.84764	0.493241	1.85122	1.12728	2.32347	1.30922	1.11522
	0.441317	1.28175	0.654326	2.00505	0.452344	1.85148	0.485362	1.84109	0.984687	2.22283	1.38994	1.09545
	0.440706	1.29059	0.659376	2.00662	0.456605	1.86092	0.484292	1.824	0.810328	2.10397	1.43496	1.09877
	0.433964	1.29669	0.662441	2.01112	0.461379	1.86934	0.489197	1.80805	0.637316	1.97465	1.44146	1.11866
	0.43006	1.30518	0.661633	2.01879	0.462942	1.87755	0.493489	1.79349	0.489167	1.85041	1.41078	1.15733
	0.432711	1.3118	0.66657	2.02467	0.462819	1.88836	0.494151	1.7693	0.380292	1.73385	1.33401	1.2056
	0.427987	1.31841	0.675664	2.03189	0.468287	1.8981	0.495543	1.73852	0.33484	1.62476	1.21407	1.26005
	0.424976	1.32942	0.679697	2.03292	0.47004	1.903	0.488307	1.70592	0.284768	1.53348	1.06393	1.32266
	0.425395	1.33835	0.681846	2.03013	0.471528	1.90219	0.490956	1.67419	0.26823	1.45867	0.899361	1.38335
	0.419644	1.34438	0.684204	2.03483	0.475972	1.8985	0.492327	1.64823	0.261076	1.40664	0.743532	1.4512
	0.421377	1.35231	0.688299	2.04347	0.480076	1.89212	0.501907	1.62006	0.269653	1.38453	0.616102	1.49791
	0.419969	1.35422	0.692113	2.04711	0.482692	1.89241	0.524153	1.59808	0.323984	1.38954	0.530847	1.52555
	0.413738	1.36355	0.695951	2.04873	0.483877	1.89944	0.519692	1.59492	0.413298	1.42995	0.490233	1.58355
	0.413407	1.37061	0.698306	2.05255	0.484598	1.90363	0.528502	1.59306	0.519059	1.5118	0.477597	1.62601
	0.410699	1.38516	0.701834	2.0537	0.488769	1.91031	0.548104	1.58989	0.629153	1.63235	0.487468	1.6578
	0.408987	1.40137	0.708979	2.05613	0.493315	1.91918	0.575463	1.59095	0.741448	1.78311	0.517111	1.68102
	0.409195	1.40414	0.719252	2.05783	0.498343	1.92573	0.605502	1.59698	0.85502	1.95377	0.562241	1.6856
	0.40477	1.40408	0.724603	2.05383	0.502333	1.92851	0.622222	1.60143	0.969318	2.13531	0.626385	1.66831
	0.400489	1.40383	0.729603	2.05321	0.503363	1.93452	0.63966	1.61733	1.08353	2.32059	0.712632	1.62843
	0.402052	1.40496	0.735423	2.0528	0.504979	1.94033	0.646551	1.64064	1.18224	2.49166	0.817863	1.56444
	0.399617	1.40648	0.740073	2.051	0.511021	1.94174	0.639032	1.66697	1.26245	2.62483	0.936917	1.4811
	0.395391	1.40762	0.7454	2.05143	0.514473	1.93519	0.626483	1.68947	1.32233	2.71139	1.0675	1.38429
	0.394852	1.41241	0.7514	2.05044	0.522432	1.92637	0.611029	1.71436	1.34707	2.75239	1.20239	1.29364
	0.393137	1.41925	0.756247	2.05192	0.528881	1.91849	0.590104	1.7411	1.33861	2.74467	1.33022	1.21742
	0.393054	1.42285	0.760219	2.05471	0.538088	1.91478	0.562624	1.77126	1.29237	2.6938	1.44292	1.15725
	0.394506	1.42353	0.765293	2.05555	0.546015	1.91711	0.541703	1.79949	1.20432	2.61074	1.53603	1.12058
	0.392529	1.42714	0.77204	2.05271	0.550984	1.91989	0.53488	1.82046	1.07687	2.49662	1.58194	1.10081
	0.385714	1.4251	0.779598	2.04987	0.557527	1.9199	0.521987	1.83019	0.919949	2.36118	1.63754	1.09271
	0.382235	1.42756	0.786409	2.0457	0.565061	1.92028	0.514085	1.82838	0.759392	2.22613	1.63306	1.10828
	0.383381	1.42352	0.796734	2.0374	0.569995	1.92616	0.513675	1.82104	0.615056	2.09639	1.58655	1.13469
	0.385283	1.41926	0.799078	2.03236	0.57187	1.93318	0.532321	1.81162	0.545498	1.97429	1.49797	1.16653
	0.382247	1.42612	0.803684	2.02839	0.575125	1.93965	0.542762	1.80167	0.444962	1.85946	1.371	1.21211
	0.378654	1.4264	0.810206	2.02216	0.579104	1.9412	0.538715	1.76049	0.408035	1.75278	1.21553	1.26997
	0.376914	1.42295	0.813303	2.01634	0.582641	1.93848	0.538542	1.72249	0.391208	1.65991	0.998933	1.3339
	0.376238	1.41877	0.814355	2.006	0.585057	1.94291	0.525666	1.70736	0.384782	1.58103	0.851547	1.40192
	0.376889	1.41198	0.816785	1.99847	0.587541	1.94933	0.521538	1.68642	0.393721	1.51979	0.732666	1.45596
	0.376112	1.40893	0.819353	1.99698	0.590633	1.94935	0.554499	1.66535	0.433814	1.48427	0.64248	1.57002
	0.373494	1.40573	0.821132	1.99495	0.597031	1.95248	0.555276	1.64931	0.506412	1.4812	0.582652	1.66459
	0.372341	1.40163	0.825327	1.99493	0.606589	1.95307	0.564979	1.63798	0.599258	1.51254	0.551598	1.76158
	0.369991	1.40095	0.833541	1.99324	0.610297	1.95337	0.583535	1.63371	0.705858	1.58495	0.546055	1.84278
	0.366297	1.40082	0.844714	1.98958	0.614543	1.95285	0.597213	1.63609	0.78136	1.6934	0.56096	1.90923
	0.366753	1.40613	0.854445	1.98744	0.621583	1.94896	0.609408	1.64039	0.922688	1.78017	0.592634	1.95473
	0.367698	1.41252	0.860554	1.98481	0.627514	1.94499	0.64979	1.65417	1.02797	1.97353	0.648298	1.96732
	0.365848	1.41612	0.866864	1.98524	0.632433	1.94389	0.666248	1.67682	1.13502	2.13603	0.726822	1.94697
	0.36174	1.42109	0.873999	1.98534	0.636322	1.94458	0.664619	1.69397	1.23699	2.30361	0.821753	1.89379
	0.361006	1.42698	0.885964	1.98055	0.641881	1.94698	0.676238	1.72791	1.32511	2.46302	0.92919	1.81265
	0.359348	1.42967	0.898623	1.97375	0.650487	1.95024	0.676671	1.75675	1.39488	2.59545	1.04233	1.70835
	0.358049	1.43384	0.909704	1.96959	0.658403	1.95377	0.657457	1.79403	1.43786	2.68849	1.15829	1.58928
	0.359716	1.43901	0.920994	1.96688	0.663346	1.95482	0.633898	1.83298	1.45	2.73816	1.27178	1.47662
	0.362353	1.44485	0.927865	1.96796	0.665156	1.96039	0.612788	1.86698	1.42797	2.73965	1.37937	1.38359
	0.364238	1.45332	0.933888	1.96988	0.668681	1.9664	0.587926	1.89603	1.3609	2.68492	1.47346	1.30928
	0.365321	1.46236	0.938579	1.96983	0.676763	1.96803	0.563067	1.91919	1.24875	2.57797	1.54383	1.25788
	0.364236	1.47281	0.942047	1.97203	0.68327	1.9748	0.545011	1.93404	1.10523	2.42996	1.58567	1.23666
	0.366906	1.48296	0.947135	1.97509	0.691512	1.98199	0.534959	1.93913	0.946284	2.25552	1.58843	1.24089
	0.370262	1.49216	0.950204	1.9791	0.700987	1.98694	0.535663	1.93734	0.80713	2.07773	1.55367	1.26626
	0.371596	1.49845	0.954173	1.98173	0.706172	1.99199	0.532945	1.92587	0.698691	1.9053	1.47759	1.30643
	0.372856	1.50387	0.956742	1.98291	0.712916	1.99767	0.525827	1.90217	0.62252	1.74568	1.35697	1.35504
	0.373049	1.5122	0.958451	1.98429	0.722118	1.99951	0.530175	1.87545	0.578416	1.60582	1.20668	1.41532
	0.375353	1.51719	0.96391	1.98362	0.732242	2.00258	0.539633	1.84993	0.553136	1.47854	1.04147	1.48918
	0.376563	1.53282	0.970268	1.98143	0.739436	2.01133	0.548738	1.81996	0.535014	1.37456	0.879221	1.5747
	0.377346	1.54488	0.977059	1.98072	0.746179	2.02057	0.551307	1.79217	0.529178	1.30792	0.734145	1.66815
	0.380533	1.55254	0.983475	1.9821	0.755972	2.03099	0.55157	1.76849	0.548758	1.27317	0.623971	1.76904
	0.382584	1.56463	0.989812	1.98046	0.765414	2.03758	0.557848	1.74812	0.599044	1.27122	0.55166	1.84004
	0.385257	1.58023	0.996409	1.98153	0.776835	2.0419	0.571397	1.73377	0.670939	1.30643	0.508796	1.98328
	0.387326	1.59424	1.00112	1.98541	0.78785	2.04874	0.607513	1.7226	0.761679	1.37517	0.493786	2.04459
	0.38979	1.60689	1.00303	1.98698	0.793921	2.05347	0.630404	1.71719	0.868427	1.47658	0.500622	2.15327
	0.393618	1.6197	1.00658	1.99042	0.800856	2.05486	0.654519	1.72396	0.980351	1.61118	0.529384	2.19112
	0.397249	1.63802	1.00959	1.99526	0.806575	2.05499	0.676366	1.74604	1.09658	1.71803	0.585717	2.19077
	0.400359	1.65765	1.01142	1.99804	0.814481	2.05406	0.690909	1.77341	1.17627	1.95455	0.671561	2.16159
	0.407011	1.67262	1.0248	2.00539	0.820364	2.04836	0.699033	1.80368	1.34168	2.14183	0.783758	2.10285
	0.412357	1.69047	1.02743	2.01114	0.822915	2.04519	0.709635	1.83866	1.46217	2.32391	0.918963	2.01473
	0.417385	1.70054	1.02826	2.01178	0.827804	2.04138	0.709178	1.87144	1.56922	2.48648	1.02105	1.90877
	0.420074	1.7218	1.02836	2.01275	0.831687	2.03526	0.69961	1.90303	1.64881	2.6236	1.23406	1.79615
	0.419987	1.73836	1.02987	2.01583	0.837676	2.03282	0.685998	1.94244	1.69065	2.71669	1.39279	1.68607
	0.422751	1.7551	1.03191	2.01367	0.84368	2.02589	0.662153	1.9795	1.68368	2.75352	1.54591	1.58976
	0.428178	1.76936	1.03271	2.00986	0.850067	2.02067	0.633288	2.00635	1.62135	2.73361	1.67321	1.51646
	0.43472	1.78284	1.03278	2.00643	0.85382	2.01696	0.611882	2.0288	1.50236	2.66396	1.77148	1.4633
	0.439583	1.80282	1.03161	2.0034	0.854604	2.01416	0.590553	2.04681	1.33766	2.54726	1.83414	1.43087
	0.44671	1.819	1.03177	2.00093	0.864635	2.01132	0.576429	2.05836	1.16089	2.38852	1.84867	1.41744
	0.451366	1.82771	1.03365	1.99862	0.872362	2.0068	0.576672	2.06082	0.998345	2.20967	1.81306	1.41666
	0.45559	1.85779	1.0375	1.99504	0.874671	2.00381	0.57955	2.05629	0.872931	2.02603	1.73014	1.42733
	0.459692	1.87004	1.04216	1.99481	0.880844	2.00106	0.58976	2.04616	0.795341	1.84199	1.59797	1.4528
	0.462285	1.87642	1.04581	1.99484	0.889016	1.99895	0.599611	2.02815	0.74697	1.66429	1.42579	1.50045
	0.469401	1.88866	1.05208	1.99128	0.895051	1.99494	0.608176	2.00643	0.708144	1.4999	1.2343	1.56841
	0.472766	1.90874	1.05515	1.98748	0.90658	1.99131	0.621428	1.99156	0.6772	1.35872	1.10312	1.6479
	0.475366	1.92881	1.05742	1.98443	0.912054	1.98777	0.633555	1.95964	0.653827	1.24989	0.855607	1.73627
	0.479686	1.93435	1.06177	1.97756	0.92022	1.98193	0.640571	1.92795	0.647755	1.17619	0.705653	1.80249
	0.482596	1.93535	1.06574	1.96795	0.92829	1.97551	0.645895	1.89901	0.671077	1.13888	0.601981	1.94421
	0.488356	1.93833	1.0702	1.96029	0.93786	1.97273	0.652816	1.8736	0.730226	1.1356	0.535389	2.05226
	0.49208	1.94159	1.07144	1.95189	0.949559	1.96764	0.66026	1.85721	0.814399	1.16284	0.497673	2.15899
	0.49781	1.94689	1.07113	1.94546	0.956765	1.96354	0.675032	1.84715	0.911726	1.2066	0.479058	2.25453
	0.500902	1.95139	1.07207	1.94069	0.960179	1.96288	0.699809	1.83887	1.0223	1.34259	0.47493	2.33202
	0.506127	1.95624	1.07343	1.93634	0.969388	1.95885	0.717051	1.83807	1.14403	1.49489	0.492339	2.37625
	0.510269	1.96721	1.07384	1.93451	0.978946	1.95568	0.745	1.84616	1.27307	1.6783	0.542483	2.38508
	0.515935	1.98115	1.0742	1.93557	0.98351	1.95484	0.762429	1.86113	1.40292	1.88491	0.630462	2.35548
	0.518239	1.99663	1.07551	1.93631	0.988962	1.95456	0.767876	1.88569	1.52851	2.10169	0.751985	2.303
	0.521842	2.00741	1.07882	1.93503	0.99677	1.95136	0.765638	1.91263	1.64249	2.31139	0.904966	2.21863
	0.531026	2.00654	1.08451	1.9371	1.00554	1.94961	0.759927	1.93513	1.73738	2.49762	1.07522	2.10184
	0.537333	2.00717	1.08823	1.94332	1.01369	1.94957	0.752586	1.95717	1.79517	2.63888	1.25228	1.96427
	0.53911	2.01161	1.08981	1.94734	1.02273	1.9436	0.738874	1.98345	1.79754	2.72033	1.42755	1.83688
	0.544632	2.0136	1.09282	1.94733	1.03019	1.93938	0.721897	2.02525	1.73725	2.73384	1.58919	1.73598
	0.551524	2.01622	1.09689	1.94684	1.0355	1.93631	0.712296	2.06944	1.61923	2.68906	1.72586	1.66606
	0.554944	2.01485	1.10106	1.94608	1.03955	1.93186	0.700793	2.09596	1.4548	2.59324	1.82305	1.62301
	0.560541	2.00798	1.10585	1.94228	1.04178	1.9314	0.692434	2.10628	1.27452	2.45018	1.87094	1.60142
	0.564848	2.00226	1.10849	1.93512	1.04618	1.9327	0.693157	2.1043	1.11567	2.28325	1.85992	1.60019
	0.567616	2.00387	1.11034	1.92553	1.05169	1.9378	0.696694	2.09759	1.00192	2.10812	1.78572	1.61502
	0.573461	2.00368	1.11276	1.91927	1.05898	1.94689	0.704824	2.09079	0.938343	1.93559	1.64814	1.64271
	0.576363	1.99774	1.11411	1.9198	1.06375	1.956	0.713456	2.0775	0.913792	1.77379	1.45554	1.68396
	0.581977	1.99205	1.11692	1.92493	1.06609	1.96025	0.723053	2.05356	0.874728	1.62608	1.22055	1.73793
	0.588524	1.98717	1.12102	1.93406	1.0718	1.96341	0.734745	2.02211	0.837172	1.48841	0.975562	1.80376
	0.592997	1.98514	1.12554	1.9349	1.07587	1.96129	0.738777	1.98157	0.793855	1.36886	0.75184	1.8761
	0.594621	1.98557	1.12823	1.92458	1.07803	1.95172	0.738895	1.93545	0.758053	1.27671	0.572574	1.95619
	0.597275	1.98484	1.13441	1.91115	1.08024	1.94165	0.746248	1.88641	0.746053	1.21483	0.471865	2.04913
	0.60256	1.98315	1.1405	1.90294	1.08443	1.93295	0.756844	1.85189	0.768745	1.19043	0.4424	2.16009
	0.610256	1.981	1.1434	1.89765	1.08994	1.93271	0.76731	1.83875	0.828495	1.2027	0.444047	2.27943
	0.61146	1.9761	1.14663	1.89461	1.09564	1.93482	0.782011	1.8018	0.918171	1.24741	0.440068	2.38634
	0.618396	1.97423	1.15175	1.89084	1.10159	1.9362	0.802581	1.76536	1.03269	1.32919	0.419531	2.47289
	0.62711	1.97517	1.15917	1.88926	1.1092	1.94505	0.824901	1.76421	1.16551	1.45375	0.38412	2.52969
	0.631655	1.97082	1.16448	1.88724	1.11518	1.94815	0.838269	1.77145	1.31289	1.60873	0.351946	2.54957
	0.635923	1.96392	1.16946	1.87917	1.11916	1.94169	0.857641	1.78102	1.47454	1.77919	0.357087	2.53015
	0.643019	1.95626	1.17453	1.87614	1.12327	1.93328	0.865806	1.79112	1.64084	1.96109	0.431358	2.46814
	0.648268	1.94428	1.18064	1.88041	1.12802	1.92408	0.867331	1.80937	1.74321	2.14897	0.568986	2.36696
	0.652827	1.93604	1.18671	1.88522	1.13425	1.91227	0.860203	1.83692	1.92172	2.3334	0.743494	2.23505
	0.657206	1.92726	1.1923	1.88952	1.14135	1.89884	0.852848	1.86081	2.01025	2.49985	0.935684	2.08714
	0.664519	1.91878	1.19797	1.89155	1.14719	1.89055	0.846898	1.8729	2.04427	2.62788	1.20312	1.93906
	0.671241	1.91505	1.19816	1.88883	1.15311	1.89058	0.839243	1.90757	2.00971	2.70315	1.38734	1.80775
	0.676482	1.90897	1.20122	1.88642	1.15963	1.88693	0.832429	1.94195	1.90063	2.72152	1.55279	1.70562
	0.68457	1.90338	1.20919	1.88315	1.1634	1.88783	0.82284	1.9698	1.71888	2.68661	1.68453	1.62544
	0.688594	1.89766	1.21456	1.87947	1.16859	1.88915	0.821493	1.98815	1.49678	2.60649	1.76944	1.56985
	0.693513	1.89101	1.21721	1.87105	1.17537	1.88995	0.822315	1.99856	1.2839	2.48598	1.79531	1.54022
	0.703451	1.88852	1.21783	1.86566	1.18028	1.88311	0.826777	2.00097	1.12854	2.33882	1.75458	1.5297
	0.710099	1.88529	1.2183	1.85678	1.18518	1.87768	0.835254	1.99008	1.04597	2.18	1.64273	1.54335
	0.717753	1.88244	1.2201	1.84775	1.18844	1.86572	0.844632	1.97228	1.01062	2.0231	1.46371	1.57584
	0.72252	1.87902	1.22296	1.84389	1.19241	1.85345	0.853057	1.9418	0.982741	1.87876	1.22975	1.61788
	0.72812	1.87499	1.22376	1.83731	1.19864	1.84004	0.861162	1.90366	0.937621	1.74596	0.976946	1.65507
	0.737018	1.87553	1.22383	1.83151	1.2043	1.82784	0.866856	1.86709	0.877891	1.62298	0.746382	1.74617
	0.744013	1.87348	1.22508	1.82412	1.20773	1.82013	0.870891	1.82391	0.8126	1.55061	0.583555	1.82964
	0.748893	1.86859	1.22851	1.81534	1.21147	1.81146	0.874091	1.77703	0.76465	1.42225	0.535361	1.89245
	0.748937	1.86797	1.22755	1.80941	1.21954	1.80146	0.877749	1.73203	0.764081	1.34765	0.579888	2.04315
	0.758245	1.8719	1.22275	1.80019	1.22404	1.79333	0.884296	1.69206	0.815633	1.30107	0.645305	2.17062
	0.781382	1.87293	1.22272	1.79048	1.22623	1.78492	0.891848	1.66518	0.908871	1.27661	0.682029	2.30208
	0.785151	1.87593	1.22411	1.78598	1.23246	1.77876	0.905376	1.65049	1.03319	1.28	0.679189	2.42294
	0.782908	1.88109	1.22315	1.77883	1.24008	1.77417	0.921543	1.63023	1.18307	1.31663	0.643068	2.51784
	0.791219	1.87963	1.22024	1.77883	1.24622	1.77019	0.938658	1.61994	1.35602	1.3862	0.58988	2.57081
	0.800175	1.88036	1.2181	1.77988	1.25285	1.76888	0.954224	1.63072	1.54664	1.48999	0.551467	2.5796
	0.805078	1.88401	1.21535	1.77895	1.25874	1.76228	0.960128	1.64912	1.74085	1.66287	0.569244	2.5355
	0.809804	1.88672	1.21611	1.77584	1.26485	1.75381	0.96539	1.67541	1.92153	1.80928	0.671634	2.4377
	0.815572	1.88788	1.21305	1.77177	1.27002	1.7499	0.964796	1.70513	2.07828	1.95561	0.836306	2.30604
	0.820027	1.88954	1.20865	1.76921	1.27367	1.74613	0.956889	1.73758	2.20287	2.09941	1.03533	2.1497
	0.822658	1.89079	1.21088	1.76612	1.27666	1.74344	0.952716	1.77597	2.26848	2.23096	1.24389	1.98355
	0.815604	1.89496	1.21127	1.7628	1.27757	1.73885	0.947928	1.81319	2.24999	2.33178	1.44376	1.8325
	0.839661	1.90247	1.20994	1.7581	1.27991	1.73305	0.944797	1.84315	2.13613	2.39082	1.61658	1.78692
	0.882246	1.90501	1.20839	1.75111	1.28142	1.72832	0.942611	1.87505	1.92955	2.40184	1.75321	1.59298
	0.874218	1.90326	1.20259	1.74632	1.28303	1.71883	0.937526	1.9067	1.66653	2.3695	1.84907	1.5104
	0.864516	1.90289	1.1954	1.73893	1.28415	1.70884	0.935801	1.93235	1.4034	2.29886	1.88574	1.45683
	0.875696	1.90475	1.19178	1.72975	1.28508	1.7019	0.934385	1.95006	1.19671	2.19991	1.85413	1.42648
	0.883028	1.90794	1.18609	1.72042	1.28573	1.69657	0.93429	1.958	1.07568	2.0843	1.75106	1.41899
	0.888978	1.91035	1.17855	1.70846	1.28848	1.6907	0.937701	1.95552	1.02233	1.9581	1.57172	1.4293
	0.893657	1.9108	1.17169	1.69796	1.28836	1.68554	0.942278	1.93988	1.00117	1.83431	1.32769	1.45518
	0.899137	1.91295	1.16511	1.69004	1.28666	1.67767	0.950664	1.91517	0.96022	1.72112	1.05574	1.49586
	0.904189	1.9137	1.15862	1.67829	1.28725	1.67219	0.955449	1.88001	0.901268	1.61601	0.797542	1.5501
	0.90938	1.91223	1.15124	1.66531	1.28806	1.66877	0.95865	1.83508	0.827811	1.51598	0.604371	1.62757
	0.905211	1.91703	1.14305	1.65644	1.29128	1.66629	0.957631	1.78739	0.761718	1.42321	0.522824	1.72784
	0.913171	1.92248	1.1343	1.64496	1.29516	1.66052	0.956012	1.73785	0.730985	1.33911	0.559904	1.84912
	0.963749	1.92169	1.12664	1.63359	1.29728	1.65831	0.962268	1.6876	0.755579	1.26894	0.645716	1.98931
	0.979439	1.92133	1.11791	1.62636	1.29629	1.65449	0.972147	1.64382	0.826147	1.21789	0.713924	2.13779
	0.967883	1.92284	1.10971	1.6168	1.29617	1.64622	0.983037	1.60973	0.926008	1.19118	0.723458	2.28144
	0.973706	1.92443	1.10467	1.60745	1.29471	1.64058	0.994258	1.58838	1.05775	1.1933	0.709595	2.40728
	0.981856	1.92483	1.09717	1.60066	1.29371	1.62762	1.0068	1.57362	1.22277	1.22921	0.669184	2.50167
	0.988233	1.92537	1.08477	1.59595	1.29162	1.61572	1.0191	1.56338	1.41344	1.2996	0.606083	2.54595
	0.98757	1.9276	1.07229	1.59437	1.28484	1.60482	1.02476	1.55916	1.61822	1.40317	0.594927	2.53063
	0.984924	1.92593	1.06274	1.59125	1.27966	1.59313	1.02839	1.56531	1.82128	1.52989	0.661726	2.45723
	1.02744	1.92519	1.0536	1.58665	1.27653	1.58365	1.03241	1.58321	2.00536	1.66856	0.795148	2.33914
	1.06199	1.92937	1.04248	1.58207	1.27432	1.57421	1.03535	1.60453	2.15239	1.80857	0.970077	2.24132
	1.05389	1.92924	1.03029	1.57488	1.26525	1.56962	1.0383	1.6279	2.24302	1.93679	1.16417	2.0118
	1.0527	1.92717	1.01418	1.56835	1.25644	1.56404	1.04095	1.65191	2.258	2.04127	1.35408	1.83939
	1.05591	1.92789	1.00389	1.56313	1.25419	1.56095	1.03852	1.67495	2.17684	2.11595	1.5252	1.68809
	1.04506	1.92791	0.985747	1.55382	1.2515	1.56092	1.03286	1.70301	1.98703	2.15194	1.66272	1.56706
	1.0711	1.93082	0.971183	1.54417	1.24693	1.55752	1.02625	1.7409	1.71017	2.14651	1.75311	1.48001
	1.12925	1.93086	0.962957	1.53356	1.24399	1.55427	1.01832	1.76129	1.40257	2.10387	1.78588	1.42231
	1.13493	1.92808	0.948565	1.52427	1.24202	1.55127	1.01636	1.77235	1.1258	2.03664	1.75255	1.39308
	1.12187	1.92708	0.932876	1.51818	1.23993	1.54455	1.01517	1.77356	0.94027	1.95413	1.6475	1.38395
	1.14292	1.92683	0.922588	1.50946	1.23599	1.53561	1.01994	1.76999	0.865455	1.86157	1.47278	1.3901
	1.18136	1.9257	0.913518	1.50315	1.23251	1.52549	1.02448	1.75027	0.858043	1.77549	1.24568	1.41028
	1.19261	1.92318	0.902462	1.4965	1.2334	1.51497	1.02613	1.71453	0.85839	1.69735	0.99685	1.43677
	1.1815	1.9192	0.898415	1.48779	1.23106	1.50777	1.02927	1.67595	0.837893	1.62373	0.751113	1.47353
	1.1996	1.91572	0.887036	1.48578	1.22776	1.495	1.03032	1.63599	0.790276	1.55348	0.543074	1.52342
	1.23341	1.91489	0.880335	1.48426	1.22532	1.48518	1.03229	1.59407	0.722666	1.48087	0.421526	1.56947
	1.2362	1.9115	0.877035	1.48041	1.22174	1.47683	1.03102	1.54761	0.671939	1.4068	0.419122	1.68208
	1.25697	1.90862	0.874764	1.4782	1.21896	1.47167	1.03196	1.50267	0.677701	1.33612	0.486171	1.79192
	1.27124	1.90592	0.872027	1.47523	1.21418	1.46825	1.03594	1.46653	0.73692	1.27085	0.551353	1.91856
	1.27055	1.90382	0.87179	1.46746	1.20805	1.46219	1.04247	1.43519	0.825183	1.21492	0.583583	2.05468
	1.28673	1.89874	0.871031	1.46199	1.20385	1.45686	1.05348	1.41324	0.937734	1.1752	0.573649	2.18619
	1.29739	1.89613	0.872505	1.4623	1.2003	1.4497	1.06327	1.40163	1.07442	1.16104	0.53428	2.29696
	1.31272	1.89528	0.877971	1.45927	1.19598	1.44536	1.06917	1.40048	1.23317	1.1746	0.501043	2.37599
	1.32909	1.89257	0.879326	1.45241	1.19025	1.44191	1.07546	1.409	1.40857	1.21854	0.512541	2.41367
	1.33869	1.89385	0.880443	1.44534	1.18795	1.4369	1.08268	1.42393	1.59541	1.2888	0.555318	2.40136
	1.33935	1.89536	0.881657	1.44287	1.1907	1.4325	1.08343	1.44915	1.78237	1.37938	0.717291	2.33448
	1.33674	1.89142	0.882024	1.43982	1.1899	1.42411	1.08667	1.47702	1.94666	1.48644	0.889025	2.21802
	1.34443	1.88604	0.882589	1.43429	1.18627	1.41868	1.09603	1.50222	2.0675	1.5973	1.07707	2.07047
	1.36143	1.88556	0.880788	1.4293	1.18286	1.41442	1.10093	1.52813	2.12535	1.69866	1.25953	1.91846
	1.37278	1.88643	0.88122	1.42634	1.18032	1.40905	1.10085	1.55713	2.10405	1.75181	1.42527	1.77885
	1.37402	1.88406	0.880959	1.42297	1.1784	1.40884	1.09801	1.57783	2.02328	1.83743	1.56085	1.6573
	1.36578	1.88323	0.880852	1.41902	1.179	1.41144	1.09304	1.62792	1.75794	1.85858	1.65152	1.56495
	1.35446	1.88344	0.883803	1.41393	1.17789	1.41537	1.08255	1.6621	1.44398	1.85155	1.69403	1.49672
	1.35333	1.88169	0.882954	1.40837	1.17296	1.41871	1.07416	1.68482	1.09979	1.81979	1.68123	1.44408
	1.34964	1.87662	0.882767	1.40463	1.17092	1.41766	1.07043	1.69701	0.784831	1.76733	1.61033	1.4136
	1.34595	1.87251	0.883713	1.39697	1.16763	1.41569	1.06777	1.70189	0.59272	1.71165	1.47978	1.39844
	1.34823	1.86978	0.882736	1.38836	1.16283	1.41503	1.06558	1.69756	0.603429	1.67385	1.29512	1.39359
	1.34907	1.86579	0.880942	1.38101	1.15735	1.40954	1.06569	1.682	0.728557	1.62156	1.06939	1.39923
	1.34271	1.86058	0.882247	1.37607	1.14906	1.40244	1.06313	1.65758	0.857361	1.55976	0.826166	1.41262
	1.33881	1.8557	0.88423	1.3702	1.14445	1.39538	1.05716	1.62548	0.937292	1.52131	0.594698	1.4371
	1.33744	1.85258	0.887294	1.36413	1.13846	1.39084	1.05083	1.59349	0.950625	1.483	0.399494	1.48103
	1.33758	1.85153	0.890413	1.35861	1.12989	1.38518	1.04127	1.56273	0.905013	1.44253	0.289551	1.54089
	1.33656	1.85235	0.889321	1.35457	1.12532	1.37717	1.03566	1.52953	0.816364	1.41477	0.309121	1.61915
	1.33402	1.85119	0.891016	1.35214	1.11803	1.37421	1.03011	1.49562	0.725628	1.34919	0.386396	1.71659
	1.32885	1.84797	0.89715	1.35036	1.10896	1.37373	1.02718	1.4684	0.694176	1.29988	0.443882	1.8229
	1.32392	1.84473	0.900174	1.35191	1.10427	1.37283	1.02961	1.44998	0.742809	1.25513	0.459439	1.93863
	1.31939	1.84414	0.903855	1.35484	1.09692	1.37188	1.03037	1.4383	0.856569	1.21894	0.438442	2.05217
	1.31032	1.84372	0.908996	1.35638	1.09044	1.37383	1.0353	1.43518	1.0215	1.19447	0.400204	2.14715
	1.29961	1.84218	0.91176	1.35679	1.08803	1.37376	1.03513	1.44049	1.21975	1.18718	0.389958	2.21143
	1.29082	1.84021	0.915263	1.35729	1.08321	1.37006	1.03839	1.45072	1.43712	1.19951	0.447665	2.22392
	1.28106	1.83713	0.917912	1.35725	1.07869	1.3704	1.03949	1.46742	1.6593	1.22714	0.569816	2.20515
	1.26963	1.83955	0.919826	1.35629	1.07654	1.37112	1.0351	1.48295	1.87303	1.27201	0.73353	2.12921
	1.26182	1.83869	0.920828	1.35457	1.07338	1.37241	1.03489	1.49162	2.05244	1.33167	0.913271	2.01421
	1.25046	1.83388	0.922946	1.35091	1.07203	1.3741	1.03096	1.50871	2.17163	1.39557	1.08911	1.88186
	1.2353	1.82998	0.923535	1.34636	1.07016	1.37234	1.02372	1.53893	2.22023	1.45267	1.24611	1.74462
	1.22586	1.82826	0.923889	1.33817	1.06502	1.36829	1.02129	1.57479	2.17586	1.50205	1.37709	1.61567
	1.21791	1.82735	0.926824	1.32915	1.06155	1.36701	1.01672	1.60709	2.023	1.54109	1.46836	1.50999
	1.20891	1.82379	0.927305	1.32332	1.0583	1.3645	1.00986	1.63071	1.76476	1.56059	1.51007	1.43033
	1.20137	1.82008	0.928875	1.31438	1.0544	1.36457	1.00332	1.64142	1.42162	1.55801	1.50488	1.37087
	1.19507	1.81565	0.929966	1.30703	1.05034	1.3648	0.997485	1.64701	1.0485	1.54227	1.4496	1.32747
	1.18908	1.81325	0.926957	1.29551	1.04533	1.36311	0.987491	1.65159	0.727111	1.52445	1.34515	1.2995
	1.18272	1.80826	0.924657	1.28584	1.03923	1.36156	0.980642	1.64828	0.573978	1.50958	1.19321	1.28345
	1.17948	1.80321	0.924851	1.2773	1.03778	1.35923	0.97423	1.63996	0.658611	1.50235	1.0052	1.27496
	1.17788	1.80001	0.925433	1.26696	1.0322	1.35587	0.966552	1.62135	0.851565	1.49961	0.792797	1.27656
	1.17379	1.79815	0.923516	1.26034	1.02706	1.35418	0.954986	1.59373	1.02747	1.49737	0.575187	1.28983
	1.17096	1.79452	0.919707	1.2561	1.02363	1.35103	0.94656	1.5682	1.14437	1.49383	0.387858	1.31573
	1.1686	1.78851	0.915876	1.24994	1.01735	1.34435	0.941464	1.54227	1.18206	1.48406	0.282112	1.35938
	1.16702	1.78671	0.909695	1.2437	1.01437	1.33862	0.933515	1.515	1.15025	1.4667	0.285729	1.42188
	1.16878	1.78498	0.902533	1.23756	1.00998	1.33732	0.925556	1.49868	1.0015	1.44189	0.391681	1.50562
	1.16995	1.77921	0.898512	1.23409	1.00253	1.33583	0.921802	1.46667	0.831531	1.41092	0.46264	1.60751
	1.17161	1.77205	0.895088	1.23192	0.998415	1.33543	0.92381	1.4503	0.698293	1.37475	0.49263	1.71875
	1.16997	1.77152	0.889132	1.22946	0.990121	1.33712	0.926971	1.42534	0.671558	1.33676	0.477677	1.82857
	1.16752	1.77141	0.882819	1.22647	0.981297	1.33635	0.929433	1.41431	0.76021	1.30485	0.439103	1.92367
	1.16845	1.76665	0.877099	1.22299	0.973603	1.33102	0.934298	1.41369	0.865295	1.28012	0.411258	1.993
	1.16855	1.76396	0.872297	1.22501	0.966931	1.32895	0.938907	1.4156	1.11966	1.26079	0.440176	2.02765
	1.17158	1.76127	0.867476	1.22566	0.960952	1.3279	0.93995	1.41575	1.32681	1.25316	0.539746	2.01405
	1.17652	1.75704	0.863745	1.22505	0.957765	1.32309	0.934515	1.42073	1.52518	1.25859	0.679469	1.95678
	1.1786	1.75169	0.857842	1.22084	0.955159	1.31912	0.928496	1.42702	1.69495	1.27326	0.837925	1.86069
	1.17964	1.7501	0.853808	1.21813	0.947803	1.31651	0.924914	1.43231	1.82563	1.29436	0.995717	1.73292
	1.18111	1.75107	0.850592	1.21481	0.939226	1.31731	0.922552	1.439	1.90633	1.32467	1.1384	1.59806
	1.18353	1.7482	0.847582	1.20787	0.932733	1.31659	0.919041	1.45104	1.9218	1.35334	1.25508	1.47041
	1.18831	1.74617	0.845123	1.2018	0.928651	1.31388	0.916425	1.4646	1.87476	1.37851	1.33701	1.35796
	1.19155	1.74105	0.841203	1.19576	0.925332	1.31276	0.914724	1.47571	1.69964	1.39951	1.36199	1.26619
	1.19454	1.73867	0.83665	1.18754	0.92083	1.31066	0.908433	1.4816	1.47209	1.40243	1.38453	1.19683
	1.19576	1.73498	0.827626	1.17861	0.918348	1.30679	0.903737	1.48251	1.18066	1.3955	1.34786	1.14905
	1.19517	1.73112	0.819266	1.17374	0.915197	1.30163	0.90197	1.48563	0.855493	1.38283	1.26481	1.11736
	1.19901	1.72839	0.812651	1.16881	0.912499	1.29768	0.897423	1.48861	0.575061	1.35955	1.13547	1.10407
	1.20139	1.7241	0.803103	1.16206	0.911397	1.29576	0.892122	1.4848	0.466397	1.33344	0.973348	1.10219
	1.20337	1.71868	0.789737	1.15444	0.91109	1.29468	0.888796	1.47737	0.577926	1.30957	0.788032	1.10709
	1.20631	1.71469	0.777335	1.14785	0.909298	1.29311	0.885045	1.46355	0.772444	1.29089	0.594716	1.12566
	1.20859	1.70847	0.764149	1.14348	0.906062	1.2869	0.878661	1.43864	0.95009	1.28027	0.428138	1.15296
	1.21124	1.70395	0.750085	1.13787	0.905135	1.27781	0.873453	1.42051	1.07887	1.27476	0.324006	1.19644
	1.21259	1.70185	0.738305	1.13328	0.901855	1.27192	0.867236	1.40324	1.14107	1.27238	0.315792	1.25765
	1.21299	1.69693	0.728158	1.13099	0.898426	1.26738	0.86769	1.38392	1.11238	1.26632	0.367651	1.33494
	1.2171	1.69272	0.71506	1.1282	0.897962	1.26455	0.869231	1.36672	0.997328	1.25612	0.42244	1.42824
	1.2199	1.68966	0.702316	1.12829	0.897142	1.25937	0.869591	1.3536	0.829866	1.24035	0.450489	1.52839
	1.21998	1.68492	0.693795	1.12848	0.897419	1.254	0.872379	1.34545	0.658345	1.21663	0.44625	1.6312
	1.22158	1.67989	0.687137	1.1259	0.896912	1.25233	0.873502	1.33765	0.539845	1.19056	0.432194	1.72503
	1.22421	1.67519	0.681948	1.12171	0.895962	1.24736	0.87593	1.32881	0.553621	1.16938	0.440685	1.79807
	1.22609	1.67086	0.675887	1.11724	0.893113	1.24691	0.877614	1.32201	0.69813	1.13054	0.501188	1.84258
	1.22833	1.66619	0.667292	1.11388	0.888523	1.24478	0.874356	1.32167	0.905848	1.10555	0.606194	1.85171
	1.22922	1.6584	0.659356	1.10751	0.885128	1.23638	0.87071	1.319	1.1281	1.0829	0.733954	1.82328
	1.22806	1.65694	0.65463	1.10045	0.881915	1.22525	0.867353	1.3114	1.34087	1.06265	0.863391	1.76161
	1.22872	1.65672	0.651519	1.09504	0.87898	1.21772	0.86392	1.30721	1.51712	1.04247	0.982613	1.67165
	1.23333	1.65037	0.648636	1.08922	0.877069	1.21277	0.861678	1.30527	1.64275	1.02209	1.08554	1.56454
	1.23641	1.64335	0.641764	1.08085	0.875618	1.20413	0.854037	1.30361	1.71939	1.00488	1.16668	1.4515
	1.23829	1.63657	0.635242	1.07615	0.870971	1.19096	0.847474	1.29869	1.74146	0.992884	1.22241	1.34311
	1.24021	1.63297	0.630272	1.07198	0.868502	1.17641	0.843938	1.29024	1.69607	0.985479	1.25118	1.24976
	1.24095	1.62658	0.624394	1.06438	0.872803	1.16838	0.83963	1.28606	1.56867	0.983251	1.25327	1.16959
	1.23955	1.61798	0.620341	1.05801	0.874919	1.15435	0.836702	1.26574	1.36358	0.97666	1.22901	1.10531
	1.23779	1.60696	0.615939	1.05007	0.877295	1.14094	0.832698	1.2531	1.10012	0.967658	1.18775	1.07379
	1.23715	1.60086	0.612399	1.0403	0.882071	1.12727	0.825844	1.23828	0.816333	0.962909	1.08536	1.03556
	1.2404	1.5925	0.613611	1.03025	0.884857	1.1185	0.823654	1.22491	0.573321	0.957714	0.969852	1.02418
	1.24052	1.58092	0.613099	1.02192	0.886585	1.10333	0.82396	1.21445	0.468107	0.957261	0.823564	1.02293
	1.24116	1.57208	0.610006	1.00866	0.890553	1.09502	0.819004	1.20286	0.527272	0.959256	0.662981	1.03269
	1.24136	1.56245	0.61228	0.99569	0.893654	1.08604	0.816586	1.19163	0.661164	0.965307	0.507922	1.05613
	1.24059	1.54918	0.615633	0.987603	0.895359	1.07527	0.812724	1.18258	0.793212	0.975914	0.38404	1.09085
	1.2395	1.53586	0.615842	0.981086	0.895374	1.06372	0.809487	1.17049	0.887236	0.9848	0.322098	1.1226
	1.23781	1.52504	0.61391	0.971953	0.897063	1.0511	0.809856	1.1578	0.931121	0.991145	0.329684	1.20038
	1.23623	1.51205	0.610589	0.959538	0.900442	1.03776	0.809797	1.14833	0.921151	1.00254	0.369368	1.27895
	1.2342	1.49813	0.611664	0.949619	0.902042	1.02607	0.814734	1.14279	0.873265	1.01597	0.402125	1.37334
	1.23568	1.48296	0.614656	0.94175	0.903527	1.0124	0.819726	1.13951	0.728159	1.03093	0.415159	1.47408
	1.23274	1.46938	0.609883	0.931511	0.904977	0.996635	0.822688	1.1342	0.603798	1.03612	0.41869	1.56773
	1.22536	1.45822	0.606592	0.918329	0.909246	0.983854	0.823645	1.12928	0.556709	1.04313	0.435816	1.65267
	1.22188	1.44329	0.608649	0.905715	0.914423	0.97149	0.823771	1.11782	0.654126	1.04291	0.492285	1.71691
	1.21808	1.42825	0.609645	0.894524	0.918648	0.959071	0.823834	1.11033	0.775364	1.04092	0.586784	1.74333
	1.2138	1.41676	0.608804	0.884952	0.922475	0.94823	0.82098	1.10117	1.0794	1.03311	0.699399	1.75013
	1.20988	1.40928	0.608964	0.877458	0.924694	0.93924	0.816751	1.09271	1.30943	1.01558	0.775436	1.71312
	1.20307	1.38973	0.606929	0.870612	0.929041	0.921356	0.811784	1.07969	1.51958	0.992723	0.919951	1.64172
	1.19651	1.37702	0.606445	0.857182	0.932616	0.909558	0.807505	1.06321	1.69383	0.963414	1.01201	1.54887
	1.19523	1.36339	0.609705	0.851458	0.935707	0.896427	0.802419	1.05286	1.82241	0.927894	1.07966	1.43756
	1.18715	1.34678	0.608947	0.848002	0.937855	0.881545	0.800889	1.04093	1.88877	0.887307	1.12506	1.32444
	1.18207	1.33393	0.606507	0.845532	0.938484	0.862282	0.799812	1.02446	1.87655	0.840716	1.15331	1.22232
	1.17046	1.32571	0.604778	0.842177	0.940637	0.844535	0.796413	1.0102	1.76884	0.796192	1.1555	1.13443
	1.16269	1.30724	0.606315	0.833582	0.940237	0.830197	0.792693	0.996287	1.56984	0.755068	1.12967	1.06578
	1.15608	1.29526	0.608391	0.828392	0.941971	0.819964	0.789669	0.980367	1.31376	0.715257	1.07985	1.0163
	1.14803	1.28153	0.606667	0.823145	0.942942	0.801854	0.787363	0.965998	1.02575	0.680069	1.00333	0.982377
	1.13907	1.26996	0.609248	0.817154	0.941786	0.788806	0.7815	0.951794	0.738822	0.652164	0.900951	0.959832
	1.13249	1.25963	0.611906	0.814321	0.942054	0.775976	0.77385	0.935504	0.515099	0.63531	0.782324	0.947958
	1.12289	1.24916	0.612267	0.809302	0.940523	0.764361	0.770478	0.925809	0.442458	0.625458	0.66134	0.94466
	1.11097	1.23977	0.616058	0.803917	0.938015	0.747388	0.767431	0.919068	0.523441	0.621378	0.555951	0.948716
	1.09938	1.2332	0.613927	0.795354	0.939592	0.732684	0.756817	0.90892	0.652429	0.625261	0.484076	0.96448
	1.08931	1.21946	0.613467	0.788175	0.942119	0.725309	0.752119	0.901124	0.763734	0.635402	0.453332	0.991774
	1.08245	1.21345	0.612968	0.782223	0.938729	0.718439	0.752098	0.894172	0.83597	0.649953	0.452495	1.03202
	1.07479	1.20693	0.61416	0.773611	0.936193	0.707609	0.752397	0.888149	0.854246	0.670303	0.465155	1.08881
	1.06691	1.19736	0.615575	0.763475	0.933036	0.696557	0.75149	0.887275	0.807303	0.699978	0.475361	1.15953
	1.05581	1.19	0.611657	0.755279	0.93047	0.684223	0.750173	0.885772	0.698762	0.732036	0.479621	1.24291
	1.0421	1.18634	0.610176	0.750692	0.923846	0.672531	0.748559	0.880548	0.550564	0.763179	0.486964	1.33466
	1.03256	1.17886	0.606031	0.744276	0.91777	0.66154	0.745821	0.876905	0.447807	0.785687	0.508826	1.42599
	1.02217	1.1735	0.605732	0.738021	0.910334	0.652803	0.741618	0.870741	0.506861	0.827306	0.534129	1.50745
	1.01093	1.16875	0.605129	0.734774	0.897927	0.647654	0.740043	0.860212	0.700292	0.84153	0.609501	1.5656
	1.00191	1.16509	0.605434	0.730458	0.887217	0.640483	0.735531	0.844036	0.941791	0.839837	0.676795	1.58379
	0.991705	1.16468	0.606725	0.724833	0.874058	0.630231	0.729128	0.827932	1.18284	0.824596	0.746398	1.58572
	0.981796	1.16101	0.606899	0.719813	0.858449	0.622712	0.726707	0.814779	1.41005	0.794107	0.790687	1.54167
	0.97333	1.15661	0.611697	0.715111	0.843231	0.618003	0.72287	0.796068	1.61498	0.752623	0.874531	1.47048
	0.963919	1.15092	0.619686	0.705901	0.83068	0.607171	0.717013	0.775366	1.77384	0.705031	0.928354	1.38263
	0.955332	1.14762	0.624931	0.700849	0.817986	0.596422	0.710552	0.760214	1.861	0.657797	0.975532	1.28681
	0.945533	1.14739	0.629384	0.697657	0.804332	0.589057	0.708343	0.745291	1.86241	0.610471	1.01263	1.19644
	0.935723	1.14296	0.633576	0.691642	0.791898	0.578393	0.705767	0.730557	1.77154	0.562094	1.03231	1.11357
	0.927132	1.13971	0.637346	0.682647	0.776615	0.567552	0.700125	0.718733	1.59379	0.518988	1.03594	1.04503
	0.917831	1.13608	0.643538	0.673234	0.761523	0.55777	0.694072	0.705384	1.34505	0.478515	1.01817	0.991443
	0.908863	1.13431	0.645718	0.668295	0.749831	0.547662	0.687532	0.693791	1.04293	0.44468	0.973809	0.950553
	0.900332	1.13113	0.645367	0.664013	0.741337	0.536681	0.68196	0.681965	0.725376	0.418857	0.90452	0.922105
	0.890171	1.12834	0.646548	0.657113	0.733115	0.529117	0.674517	0.667671	0.439048	0.396621	0.814923	0.898606
	0.882279	1.12697	0.64993	0.648218	0.728004	0.525598	0.667211	0.660113	0.275116	0.382912	0.712186	0.881529
	0.878252	1.12497	0.652	0.639647	0.726125	0.519702	0.66224	0.655375	0.360159	0.377648	0.607224	0.873517
	0.868361	1.1245	0.653011	0.633472	0.724493	0.514246	0.657906	0.647334	0.548722	0.377292	0.517812	0.874355
	0.86133	1.12251	0.652944	0.627643	0.725375	0.509136	0.648388	0.642905	0.723344	0.378006	0.460253	0.889954
	0.852831	1.11974	0.65092	0.619283	0.725085	0.503099	0.643745	0.646853	0.847018	0.379982	0.437838	0.919106
	0.843579	1.11949	0.649409	0.609325	0.722825	0.501296	0.64278	0.647801	0.902386	0.383809	0.43894	0.955781
	0.836205	1.11676	0.649259	0.598024	0.721747	0.501071	0.644315	0.647479	0.887047	0.393767	0.447163	1.00713
	0.829048	1.11071	0.64875	0.590732	0.724794	0.495282	0.647058	0.650586	0.805509	0.413324	0.456132	1.07398
	0.822465	1.11047	0.647404	0.581219	0.730111	0.487612	0.649759	0.648069	0.665223	0.446573	0.46614	1.14893
	0.813745	1.11042	0.645018	0.570134	0.73133	0.484732	0.651624	0.64125	0.548499	0.489862	0.488801	1.22429
	0.805948	1.10803	0.641509	0.562181	0.731356	0.479389	0.652664	0.633066	0.425232	0.537614	0.536806	1.29435
	0.799321	1.10733	0.642733	0.550672	0.732332	0.475734	0.652366	0.618078	0.53632	0.584639	0.60419	1.35231
	0.791618	1.10642	0.645995	0.536655	0.730543	0.471708	0.653658	0.601111	0.757359	0.6219	0.686058	1.37814
	0.783028	1.10222	0.645443	0.525063	0.728442	0.464221	0.652048	0.58683	1.01209	0.640539	0.772118	1.3962
	0.777897	1.10215	0.643577	0.517107	0.727108	0.456867	0.647021	0.566049	1.27621	0.636372	0.854607	1.37973
	0.769923	1.10508	0.64529	0.506324	0.725157	0.451163	0.645183	0.542967	1.51833	0.608472	0.929325	1.33715
	0.75903	1.10537	0.647483	0.495553	0.722731	0.44497	0.646243	0.520621	1.70532	0.554478	0.995796	1.27976
	0.755878	1.1046	0.648142	0.489436	0.721055	0.43896	0.644971	0.499735	1.81769	0.484484	1.0546	1.21795
	0.747778	1.10633	0.646976	0.475477	0.715417	0.428046	0.643005	0.484056	1.84475	0.414812	1.10046	1.15762
	0.739859	1.10689	0.643005	0.463306	0.709082	0.417107	0.642695	0.467594	1.78453	0.379848	1.13521	1.10178
	0.735856	1.10382	0.638729	0.455539	0.70989	0.40984	0.642177	0.452061	1.63038	0.340493	1.15774	1.05236
	0.728722	1.10365	0.634625	0.446413	0.710203	0.402447	0.643713	0.437759	1.38441	0.331312	1.15694	1.01001
	0.726361	1.1028	0.634986	0.433813	0.708565	0.394198	0.631262	0.425658	1.07501	0.325413	1.14222	0.977612
	0.719948	1.10198	0.637359	0.427696	0.708123	0.386192	0.615892	0.419769	0.737395	0.316626	1.10193	0.960346
	0.718098	1.10276	0.638518	0.423342	0.70835	0.380404	0.61483	0.409543	0.422047	0.305157	1.03138	0.928561
	0.709205	1.1006	0.638035	0.414232	0.710535	0.374628	0.616371	0.396736	0.243353	0.292648	0.936954	0.913479
	0.696692	1.10065	0.637785	0.403505	0.712995	0.370331	0.61636	0.390271	0.364791	0.280651	0.830097	0.906623
	0.692807	1.10015	0.644922	0.395752	0.716847	0.365957	0.604639	0.386624	0.583553	0.27607	0.728162	0.89885
	0.68874	1.10147	0.650508	0.389533	0.721056	0.358438	0.590995	0.390121	0.773509	0.266782	0.647523	0.901362
	0.681565	1.10203	0.65611	0.384384	0.723465	0.350626	0.590057	0.396132	0.902744	0.263754	0.590797	0.911243
	0.673388	1.10185	0.662276	0.380328	0.725542	0.34274	0.589402	0.393298	0.961716	0.259712	0.554861	0.931449
	0.670396	1.10252	0.663075	0.370804	0.73052	0.333421	0.589874	0.397108	0.95025	0.254097	0.541299	0.964906
	0.663993	1.10199	0.663553	0.356656	0.734536	0.322136	0.591683	0.40071	0.869157	0.249634	0.544053	1.00909
	0.653358	1.10043	0.663075	0.350243	0.738359	0.310168	0.593352	0.402771	0.725371	0.250875	0.562596	1.05925
	0.648633	1.09958	0.662777	0.346571	0.743871	0.300923	0.602137	0.413773	0.550657	0.256266	0.58352	1.11096
	0.64845	1.10058	0.662212	0.342274	0.750884	0.29256	0.605315	0.389969	0.431425	0.269543	0.633352	1.15312
[truncated: 7,224 more rows]

## Sheet: P3
	NoVib-WV-40bpm	NoVib-WV-60bpm	NoVib-D-40bpm	NoVib-D-60bpm	NoVib-B-40bpm	NoVib-B-60bpm	Vib-WV-40bpm	Vib-WV-60bpm	Vib-D-40bpm	Vib-D-60bpm	Vib-B-40bpm	Vib-B-60bpm
[truncated: 9,295 more rows]

[truncated: 9 more sheets: P4, P5, P6 , P7 , P8 , P9 , P10 , P11, P12]
